# Supplementary material for: Genetic Diversity and Population Structure in Vicia faba L. Landraces and Wild Related Species Assessed by Nuclear SSRs
Source: PLoS One. 2016 May 11;11(5):e0154801. doi: 10.1371/journal.pone.0154801 (PMC4864303; doi:10.1371/journal.pone.0154801)
Supplement: S1 Table — (XLSX) [file pone.0154801.s009.xlsx]

## Sheet: Sheet1
SampleName	Accession	Lat	Long	Species	Variety	Location	Location2	Type	19	19	190	190	285	285	258	258	276	276	295	295	311	311	32	32	119	119	159	159	168	168	84	84	22	22	38	38	52	52	115	115	184	184	263	263	288	288	319	319	8
2193-1	2193	38.0333	-7.88333	V.faba	-	Beja	Portugal_South	Cultivated	218	218	265	265	214	217	?	?	258	258	196	196	230	230	213	216	433	433	254	254	263	263	260	261	288	291	246	246	278	282	197	197	?	?	175	178	257	257	180	180	269
2193-2	2193	38.0333	-7.88333	V.faba	-	Beja	Portugal_South	Cultivated	218	218	265	265	217	220	?	?	258	258	196	196	230	230	216	219	433	433	254	254	263	263	260	261	291	294	246	246	278	278	193	195	205	205	175	175	257	257	180	180	278
2193-3	2193	38.0333	-7.88333	V.faba	-	Beja	Portugal_South	Cultivated	218	218	265	265	214	220	186	191	258	258	196	196	227	230	213	219	433	433	254	254	260	266	260	261	288	294	243	246	278	281	195	195	205	205	175	175	257	257	180	180	263
2194-1	2194	38.7139	-9.13944	V.faba	-	Lisboa	Portugal_Centre	Cultivated	218	218	262	262	214	217	186	191	258	258	196	196	230	230	213	216	433	433	254	254	263	263	260	260	288	291	246	246	278	281	195	197	205	205	175	175	257	257	180	180	260
2194-2	2194	38.7139	-9.13944	V.faba	-	Lisboa	Portugal_Centre	Cultivated	218	218	262	263	214	214	186	191	258	258	196	196	230	230	213	213	433	433	254	254	263	263	260	260	288	288	246	246	274	278	195	201	205	205	175	175	257	257	180	183	269
2194-3	2194	38.7139	-9.13944	V.faba	-	Lisboa	Portugal_Centre	Cultivated	218	218	262	265	217	217	186	186	258	258	196	199	227	230	216	216	433	433	254	254	263	266	261	261	291	291	243	246	274	278	193	199	205	208	175	178	254	254	180	180	278
2219-1	2219	41.8067	-6.75889	V.faba	-	Bragança	Portugal_North	Cultivated	218	218	262	265	217	217	186	186	258	258	196	196	230	230	216	216	433	434	254	254	248	263	260	261	291	291	246	246	277	281	195	195	205	205	175	178	257	257	180	180	278
2219-2	2219	41.8067	-6.75889	V.faba	-	Bragança	Portugal_North	Cultivated	218	218	262	265	214	214	186	186	258	258	196	196	230	230	213	213	433	434	254	254	263	263	261	261	288	288	246	246	277	281	195	197	205	205	175	175	257	257	180	180	272
2219-3	2219	41.8067	-6.75889	V.faba	-	Bragança	Portugal_North	Cultivated	218	218	265	265	214	217	191	191	258	258	196	196	230	230	213	216	433	433	254	254	248	248	261	261	288	291	246	246	277	281	195	197	205	205	178	178	254	254	180	180	272
2231-1	2231	41.8067	-6.75889	V.faba	-	Bragança	Portugal_North	Cultivated	?	?	262	262	?	?	?	?	258	258	196	196	230	230	?	?	433	433	254	254	266	266	261	261	288	288	246	246	278	278	197	197	205	205	175	175	257	257	183	183	263
2231-2	2231	41.8067	-6.75889	V.faba	-	Bragança	Portugal_North	Cultivated	218	218	265	265	214	214	191	191	258	258	196	196	230	230	213	213	433	434	254	254	260	263	260	261	288	288	246	246	274	278	195	195	205	205	175	175	257	257	180	180	263
2231-3	2231	41.8067	-6.75889	V.faba	-	Bragança	Portugal_North	Cultivated	218	218	262	265	214	214	191	191	258	258	196	196	227	230	213	213	433	433	254	254	248	266	261	261	288	288	243	246	277	281	195	195	205	205	175	175	254	257	180	180	278
2242-1	2242	41.8067	-6.75889	V.faba	-	Bragança	Portugal_North	Cultivated	218	218	265	265	214	214	191	191	258	258	196	196	227	230	213	213	433	433	254	254	263	263	261	261	288	288	243	246	284	284	195	195	205	205	175	175	257	257	180	180	263
2242-2	2242	41.8067	-6.75889	V.faba	-	Bragança	Portugal_North	Cultivated	218	218	265	265	214	214	191	191	258	258	196	196	230	230	213	213	433	433	254	254	263	263	261	261	288	288	246	246	284	284	195	195	205	205	175	175	257	257	180	180	263
2242-3	2242	41.8067	-6.75889	V.faba	-	Bragança	Portugal_North	Cultivated	218	218	265	265	214	217	191	191	258	258	196	196	230	230	213	216	433	433	254	254	263	263	260	261	288	291	246	246	284	284	195	195	205	205	175	175	257	257	180	180	278
2243-1	2243	41.295833	-7.74611	V.faba	-	VilaReal	Portugal_North	Cultivated	218	218	265	265	214	217	186	186	258	258	196	196	227	230	213	216	433	433	254	254	248	263	261	261	288	291	246	246	281	284	197	197	205	205	175	175	254	257	180	180	263
2243-2	2243	41.295833	-6.74611	V.faba	-	VilaReal	Portugal_North	Cultivated	218	218	262	262	214	214	186	191	258	258	196	196	227	227	213	213	433	434	254	254	263	263	260	261	288	288	243	243	278	278	197	197	205	205	175	178	257	257	180	180	278
2243-3	2243	41.295833	-5.74611	V.faba	-	VilaReal	Portugal_North	Cultivated	218	218	265	265	214	214	186	186	258	258	196	196	230	230	213	213	433	433	254	254	248	263	261	261	288	288	246	246	278	281	197	197	205	205	175	178	257	257	180	180	263
2281-1	2281	32.65	-16.9167	V.faba	-	Madeira	Madeira	Cultivated	218	218	262	265	214	214	186	186	258	258	196	196	227	230	213	213	433	434	254	254	260	263	261	261	288	288	243	246	278	282	195	195	205	205	175	178	257	257	180	180	272
2281-2	2281	32.65	-16.9167	V.faba	-	Madeira	Madeira	Cultivated	218	218	262	265	214	214	186	186	258	258	196	196	227	230	213	213	433	433	254	254	260	263	260	261	288	288	243	246	278	282	195	195	205	205	175	178	257	257	180	180	272
2281-3	2281	32.65	-16.9167	V.faba	-	Madeira	Madeira	Cultivated	218	218	265	265	214	214	186	186	258	258	196	196	230	230	213	213	433	434	254	254	260	260	260	260	288	288	246	246	278	282	195	195	205	205	175	175	257	257	180	180	278
2282-1	2282	32.65	-16.9167	V.faba	-	Madeira	Madeira	Cultivated	218	218	268	268	214	214	186	186	258	258	196	196	230	230	213	213	433	434	254	254	248	266	260	260	288	288	246	246	278	278	?	?	205	205	175	175	257	257	180	180	272
2282-2	2282	32.65	-16.9167	V.faba	-	Madeira	Madeira	Cultivated	218	218	265	265	217	217	186	186	258	258	196	196	230	230	216	216	433	433	254	254	263	263	261	261	291	291	246	246	278	278	195	195	205	205	178	178	257	257	180	180	278
2282-3	2282	32.65	-16.9167	V.faba	-	Madeira	Madeira	Cultivated	218	218	262	262	214	217	186	186	258	258	196	196	227	230	213	216	433	434	254	254	248	263	260	261	288	291	243	246	281	281	197	197	205	205	175	178	254	257	180	180	278
2285-1	2285	32.65	-16.9167	V.faba	-	Madeira	Madeira	Cultivated	218	218	262	265	214	220	186	186	258	258	196	196	230	230	213	219	433	433	254	254	260	263	260	261	288	294	246	246	278	278	195	195	205	205	175	175	257	257	180	180	278
2285-2	2285	32.65	-16.9167	V.faba	-	Madeira	Madeira	Cultivated	218	218	265	265	214	214	186	191	258	258	196	196	230	230	213	213	433	433	254	254	263	263	261	261	288	288	246	246	277	278	195	195	205	205	175	175	257	257	180	180	278
2285-3	2285	32.65	-16.9167	V.faba	-	Madeira	Madeira	Cultivated	218	218	262	262	214	214	186	191	258	258	196	196	230	230	213	213	433	433	254	254	248	263	260	260	288	288	246	246	278	281	195	195	205	205	175	175	257	257	180	180	263
2288-1	2288	32.65	-16.9167	V.faba	-	Madeira	Madeira	Cultivated	218	218	265	265	214	217	186	186	258	258	196	196	230	230	213	216	430	433	254	254	248	263	260	260	288	291	246	246	274	278	195	195	205	205	175	178	257	257	180	180	278
2288-2	2288	32.65	-16.9167	V.faba	-	Madeira	Madeira	Cultivated	218	218	265	265	214	214	186	186	258	258	196	196	230	230	213	213	433	434	254	254	263	263	260	261	288	288	246	246	278	282	195	195	205	205	178	178	257	257	180	180	272
2288-3	2288	32.65	-16.9167	V.faba	-	Madeira	Madeira	Cultivated	218	218	265	268	214	220	186	186	258	258	196	196	227	230	213	219	433	433	254	254	263	263	260	260	288	294	243	246	281	281	197	197	205	205	178	178	257	257	180	180	272
2290-1	2290	32.65	-16.9167	V.faba	-	Madeira	Madeira	Cultivated	?	?	262	262	217	217	?	?	258	258	196	196	230	230	216	216	433	433	254	254	263	263	260	260	?	?	246	246	278	281	197	197	205	205	175	175	257	257	180	180	272
2290-2	2290	32.65	-16.9167	V.faba	-	Madeira	Madeira	Cultivated	218	218	262	265	214	217	?	?	258	258	196	196	227	230	213	216	433	433	254	254	248	263	261	261	288	291	243	246	281	281	195	197	205	205	175	175	257	257	180	180	278
2290-3	2290	32.65	-16.9167	V.faba	-	Madeira	Madeira	Cultivated	218	218	262	268	217	217	186	191	258	258	196	196	230	230	216	216	433	433	254	254	260	263	260	260	291	291	246	246	278	284	195	195	205	205	175	175	257	257	180	180	272
2293-1	2293	32.65	-16.9167	V.faba	-	Madeira	Madeira	Cultivated	218	218	262	262	217	220	186	186	258	258	196	196	230	230	216	219	433	433	254	254	263	266	260	261	291	294	246	246	278	281	195	195	205	205	175	178	257	257	180	180	263
2293-2	2293	32.65	-16.9167	V.faba	-	Madeira	Madeira	Cultivated	218	218	262	262	217	217	191	191	258	258	196	196	230	230	216	216	433	433	254	254	263	263	261	261	291	291	246	246	281	281	?	?	205	205	178	178	257	257	180	180	263
2293-3	2293	32.65	-16.9167	V.faba	-	Madeira	Madeira	Cultivated	218	218	262	265	214	214	186	191	258	258	196	196	227	230	213	213	433	433	254	254	263	263	260	260	288	288	243	246	278	278	195	197	205	205	175	178	257	257	180	180	278
2296-1	2296	32.65	-16.9167	V.faba	-	Madeira	Madeira	Cultivated	218	218	262	265	217	220	186	191	258	258	196	196	227	230	216	219	433	434	254	254	263	263	260	261	291	294	243	246	278	281	195	195	205	205	178	178	254	257	180	180	272
2296-2	2296	32.65	-16.9167	V.faba	-	Madeira	Madeira	Cultivated	218	218	265	268	214	214	186	186	258	258	196	196	230	230	213	213	433	433	254	254	248	263	260	261	288	288	246	246	277	281	197	203	205	205	175	178	257	257	180	180	272
2296-3	2296	32.65	-16.9167	V.faba	-	Madeira	Madeira	Cultivated	218	218	265	265	217	220	186	191	258	258	196	196	227	230	216	219	433	433	254	254	263	266	260	261	291	294	243	246	278	278	197	199	205	205	175	178	257	257	180	180	278
2297-1	2297	32.65	-16.9167	V.faba	-	Madeira	Madeira	Cultivated	218	218	262	262	214	214	191	191	258	258	196	196	230	230	213	213	434	434	254	254	263	263	?	?	288	288	246	246	278	278	?	?	205	205	175	175	257	257	180	180	272
2297-2	2297	32.65	-16.9167	V.faba	-	Madeira	Madeira	Cultivated	218	218	262	262	214	214	186	191	258	258	196	196	230	230	213	213	433	434	254	254	260	263	260	260	288	288	246	246	278	281	205	205	205	205	175	175	257	257	180	180	272
2297-3	2297	32.65	-16.9167	V.faba	-	Madeira	Madeira	Cultivated	218	218	262	262	214	214	186	186	258	258	196	196	227	230	213	213	433	433	254	254	263	263	260	261	288	288	243	246	278	278	193	197	205	205	175	175	257	257	180	180	272
2302-1	2302	32.65	-16.9167	V.faba	-	Madeira	Madeira	Cultivated	218	218	262	265	214	217	186	191	258	258	196	196	230	230	213	216	433	433	254	254	248	263	260	260	288	291	246	246	278	281	205	205	205	205	175	178	257	257	180	180	278
2302-2	2302	32.65	-16.9167	V.faba	-	Madeira	Madeira	Cultivated	218	218	262	265	214	217	186	186	258	258	196	196	227	230	213	216	433	433	254	254	263	263	260	260	288	291	243	246	278	281	197	197	205	205	175	178	254	257	180	180	278
2302-3	2302	32.65	-16.9167	V.faba	-	Madeira	Madeira	Cultivated	218	218	262	265	214	217	186	186	258	258	196	196	230	230	213	216	433	433	254	254	263	263	260	261	288	291	246	246	278	278	195	195	205	205	175	175	257	257	180	180	278
2303-1	2303	32.65	-16.9167	V.faba	-	Madeira	Madeira	Cultivated	218	218	265	265	214	217	?	?	258	258	196	196	230	230	213	216	433	433	254	254	263	263	260	260	288	291	246	246	278	281	197	197	205	205	175	178	257	257	180	180	278
2303-2	2303	32.65	-16.9167	V.faba	-	Madeira	Madeira	Cultivated	218	218	265	265	214	214	186	191	258	258	196	196	227	227	213	213	433	433	254	254	263	263	260	260	288	288	243	243	278	278	195	195	205	205	175	175	257	257	180	180	278
2303-3	2303	32.65	-16.9167	V.faba	-	Madeira	Madeira	Cultivated	218	218	262	265	214	214	186	186	258	258	196	196	227	230	213	213	433	434	254	254	263	263	260	260	288	288	243	246	278	278	195	195	205	205	175	175	257	257	180	183	263
2304-1	2304	32.65	-16.9167	V.faba	-	Madeira	Madeira	Cultivated	218	218	262	265	214	214	186	186	258	258	196	196	230	230	213	213	433	433	254	254	260	263	260	260	288	288	246	246	278	281	195	197	205	205	175	178	257	257	180	180	272
2304-2	2304	32.65	-16.9167	V.faba	-	Madeira	Madeira	Cultivated	218	218	265	265	214	217	186	186	258	258	196	196	230	230	213	216	433	433	254	254	248	263	261	261	288	291	246	246	278	278	195	197	205	205	178	178	257	257	180	180	272
2304-3	2304	32.65	-16.9167	V.faba	-	Madeira	Madeira	Cultivated	218	218	265	265	214	214	186	186	258	258	196	196	230	230	213	213	433	434	254	254	263	263	260	261	?	?	246	246	284	284	?	?	205	205	?	?	257	257	180	180	269
409-1	409	38.5243	-8.89261	V.faba	-	Setubal	Portugal_South	Cultivated	218	218	262	265	214	214	191	191	258	258	196	196	227	230	213	213	433	433	254	254	263	266	260	261	288	288	243	246	278	281	197	197	205	205	175	178	257	257	180	180	272
409-2	409	38.5243	-8.89261	V.faba	-	Setubal	Portugal_South	Cultivated	218	218	?	?	214	214	191	191	258	258	196	196	230	230	213	213	433	433	254	254	248	248	260	260	288	288	246	246	278	281	195	195	205	205	178	178	254	254	180	180	278
409-3	409	38.5243	-8.89261	V.faba	-	Setubal	Portugal_South	Cultivated	218	218	262	265	214	217	186	186	258	258	196	196	227	230	213	216	433	434	254	254	263	263	260	261	288	291	243	246	278	284	195	197	205	205	175	175	257	257	180	180	269
424-1	424	37.0333	-7.91667	V.faba	-	Faro	Portugal_South	Cultivated	218	218	262	265	214	217	186	191	258	258	196	196	230	230	213	216	433	434	254	254	248	260	260	261	288	291	246	246	278	281	?	?	205	205	175	181	257	257	180	180	278
424-2	424	37.0333	-7.91667	V.faba	-	Faro	Portugal_South	Cultivated	218	218	262	265	214	217	186	186	258	258	196	196	227	230	213	216	433	434	254	254	260	263	260	260	288	291	243	246	277	281	195	197	205	205	175	175	254	257	180	180	278
424-3	424	37.0333	-7.91667	V.faba	-	Faro	Portugal_South	Cultivated	218	218	262	265	214	214	186	186	258	258	196	199	230	230	213	213	433	434	254	254	263	263	260	261	288	288	246	246	278	282	195	197	205	208	175	178	257	257	180	180	278
449-1	449	39.2333	-8.683333	V.faba	-	Santarém	Portugal_Centre	Cultivated	218	218	262	262	?	?	?	?	258	258	196	196	230	230	213	216	433	433	254	254	263	263	260	261	?	?	246	246	278	281	195	197	205	205	175	175	257	257	180	180	272
449-2	449	39.2333	-8.683334	V.faba	-	Santarém	Portugal_Centre	Cultivated	218	218	?	?	214	214	186	191	258	258	196	196	230	230	213	216	433	433	254	254	263	263	261	260	288	291	246	246	278	278	197	197	205	205	175	178	257	257	180	180	278
449-3	449	39.2333	-8.683335	V.faba	-	Santarém	Portugal_Centre	Cultivated	218	218	265	265	214	214	186	191	258	258	196	196	227	230	213	213	433	433	254	254	263	263	261	261	288	288	243	246	278	278	195	203	205	205	175	178	257	257	180	180	278
5330-1	5330	37.8244	-25.7472	V.faba	-	Açores	Açores	Cultivated	218	218	262	262	214	214	?	?	258	258	196	196	230	230	213	213	433	433	254	254	248	263	260	261	288	288	246	246	278	278	195	197	205	205	175	178	257	257	180	180	278
5330-2	5330	37.8244	-25.7472	V.faba	-	Açores	Açores	Cultivated	218	218	262	262	214	214	191	191	258	258	196	196	230	230	213	213	433	433	254	254	?	?	?	?	288	288	246	246	278	278	197	197	205	205	175	175	257	257	180	180	?
5330-3	5330	37.8244	-25.7472	V.faba	-	Açores	Açores	Cultivated	218	218	262	262	214	217	186	186	258	258	196	196	230	230	213	216	433	433	254	254	248	260	260	260	288	291	246	246	278	278	195	197	205	205	175	175	257	257	180	180	260
5333-1	5333	38.7139	-9.13944	V.faba	-	Lisboa	Portugal_Centre	Cultivated	218	218	262	262	214	214	191	191	258	258	?	?	230	230	213	213	433	434	254	254	248	248	261	261	288	288	246	246	274	278	205	205	205	205	178	178	257	257	180	180	260
5333-2	5333	38.7139	-9.13944	V.faba	-	Lisboa	Portugal_Centre	Cultivated	?	?	?	?	?	?	?	?	?	?	?	?	?	?	?	?	?	?	?	?	?	?	?	?	?	?	?	?	?	?	?	?	?	?	?	?	?	?	?	?	278
5333-3	5333	38.7139	-9.13944	V.faba	-	Lisboa	Portugal_Centre	Cultivated	218	218	262	262	214	214	191	191	258	258	196	196	230	230	213	213	433	433	254	254	260	260	261	261	288	288	246	246	274	278	193	197	205	205	181	181	257	257	180	180	278
5334-1	5334	38.7139	-9.13944	V.faba	-	Lisboa	Portugal_Centre	Cultivated	218	218	263	263	214	214	186	191	258	258	196	196	230	230	213	213	433	433	254	254	248	263	261	261	288	288	246	246	278	281	195	197	205	205	175	178	254	254	180	180	278
5334-2	5334	38.7139	-9.13944	V.faba	-	Lisboa	Portugal_Centre	Cultivated	218	218	263	263	214	214	?	?	258	258	196	196	230	230	213	213	433	433	254	254	263	263	261	261	288	288	246	246	277	281	193	195	205	205	175	178	254	254	180	180	278
5334-3	5334	38.7139	-9.13944	V.faba	-	Lisboa	Portugal_Centre	Cultivated	218	218	263	263	214	214	191	191	258	258	196	196	230	230	213	213	433	433	254	254	263	266	261	261	288	288	246	246	278	278	195	195	205	205	175	178	254	257	180	180	278
5335-1	5335	37.0333	-7.91667	V.faba	-	Faro	Portugal_South	Cultivated	218	218	262	265	214	217	186	186	258	258	196	196	230	230	213	216	433	434	254	254	263	263	260	261	?	?	246	246	278	281	197	197	205	205	175	175	257	257	180	183	263
5335-2	5335	37.0333	-7.91667	V.faba	-	Faro	Portugal_South	Cultivated	?	?	?	?	?	?	?	?	?	?	?	?	230	230	?	?	433	433	254	254	263	263	260	260	294	294	243	246	278	278	193	195	205	205	175	175	257	257	180	180	263
5335-3	5335	37.0333	-7.91667	V.faba	-	Faro	Portugal_South	Cultivated	218	218	262	262	214	220	?	?	258	258	196	196	227	230	213	219	433	433	254	254	248	263	261	260	288	294	243	246	281	281	195	197	205	205	175	175	257	257	180	183	263
5336-1	5336	39.8167	-7.5	V.faba	-	C.Branco	Portugal_Centre	Cultivated	218	218	263	263	217	217	191	191	258	258	196	196	230	230	216	216	433	433	254	254	266	266	261	261	291	291	246	246	278	278	197	197	205	205	175	175	257	257	180	180	263
5336-2	5336	39.8167	-7.5	V.faba	-	C.Branco	Portugal_Centre	Cultivated	218	218	263	263	214	214	?	?	258	258	196	196	230	230	213	213	433	433	254	254	263	263	260	261	288	288	246	246	278	278	195	195	205	205	175	175	257	257	180	180	263
5336-3	5336	39.8167	-7.5	V.faba	-	C.Branco	Portugal_Centre	Cultivated	218	218	263	263	214	214	191	191	258	258	196	196	230	230	213	213	433	433	254	254	266	266	261	261	288	288	246	246	278	278	197	197	205	205	175	175	257	257	180	180	278
5337-1	5337	37.0333	-7.91667	V.faba	-	Faro	Portugal_South	Cultivated	218	218	262	262	214	214	?	?	258	258	196	196	230	230	213	213	433	433	254	254	263	266	260	261	?	?	246	246	273	281	195	195	205	205	175	175	254	257	180	180	263
5337-2	5337	37.0333	-7.91667	V.faba	-	Faro	Portugal_South	Cultivated	218	218	262	262	214	220	191	191	258	258	196	196	227	230	213	219	433	433	254	254	248	263	260	260	?	?	243	246	?	?	?	?	205	205	175	175	257	257	180	180	278
5337-3	5337	37.0333	-7.91667	V.faba	-	Faro	Portugal_South	Cultivated	218	218	265	265	214	214	186	186	258	258	196	196	230	230	213	213	433	433	254	254	260	266	261	261	288	288	246	246	278	278	195	197	205	205	175	178	257	257	180	180	278
5340-1	5340	37.8244	-25.7472	V.faba	-	Açores	Açores	Cultivated	218	218	?	?	214	214	186	186	258	258	196	196	230	230	213	213	433	433	254	254	263	263	261	261	288	288	246	246	278	278	195	195	205	205	175	175	257	257	180	180	278
5340-2	5340	37.8244	-25.7472	V.faba	-	Açores	Açores	Cultivated	218	218	265	265	214	214	186	186	258	258	196	196	227	227	213	213	433	433	254	254	248	248	260	260	288	288	243	243	278	281	195	195	205	205	175	175	257	257	180	180	263
5340-3	5340	37.8244	-25.7472	V.faba	-	Açores	Açores	Cultivated	218	218	262	265	214	214	191	191	258	258	196	196	230	230	213	213	433	433	254	254	248	263	260	260	288	288	246	246	278	278	197	197	205	205	175	175	257	257	180	180	272
5357-1	5357	0	0	V.faba	-	CNV	Comercial	Cultivated	218	218	262	262	211	214	186	186	258	258	196	196	230	230	210	213	433	433	254	254	263	263	260	260	285	288	246	246	278	281	195	195	205	205	175	178	254	254	180	180	272
5357-2	5357	0	0	V.faba	-	CNV	Comercial	Cultivated	218	218	262	263	214	214	186	186	258	258	196	196	230	230	213	213	433	433	254	254	263	263	260	260	288	288	246	?	278	281	195	195	205	205	175	175	254	254	180	180	272
5357-3	5357	0	0	V.faba	-	CNV	Comercial	Cultivated	218	218	262	262	?	?	?	?	258	258	196	196	227	230	213	216	433	433	254	254	263	263	261	261	288	291	243	243	278	278	197	197	205	205	175	175	257	257	180	180	272
5360-1	5360	37.8244	-25.7472	V.faba	-	Açores	Açores	Cultivated	218	218	262	262	214	217	191	191	258	258	196	196	230	230	213	216	433	434	254	254	263	263	260	261	288	291	246	246	278	278	195	195	205	205	175	175	257	257	180	180	278
5360-2	5360	37.8244	-25.7472	V.faba	-	Açores	Açores	Cultivated	218	218	262	265	214	214	186	186	258	258	196	196	227	230	213	213	433	434	254	254	263	263	260	261	288	288	243	246	278	281	195	197	205	205	175	175	257	257	180	180	272
5360-3	5360	37.8244	-25.7472	V.faba	-	Açores	Açores	Cultivated	218	218	262	265	217	217	191	191	258	258	196	196	230	230	216	216	433	434	254	254	260	263	261	261	291	291	246	246	277	278	?	?	205	205	175	175	257	257	180	180	272
5361-1	5361	37.8244	-25.7472	V.faba	-	Açores	Açores	Cultivated	218	218	262	262	214	214	186	186	258	258	196	196	230	230	213	213	433	433	254	254	260	263	260	260	288	288	246	246	278	278	197	197	205	205	175	175	257	257	180	180	278
5361-2	5361	37.8244	-25.7472	V.faba	-	Açores	Açores	Cultivated	218	218	262	262	214	214	186	191	258	258	196	196	230	230	213	213	433	433	254	254	248	260	260	260	288	288	246	246	274	278	?	?	205	205	178	178	257	257	180	180	278
5361-3	5361	37.8244	-25.7472	V.faba	-	Açores	Açores	Cultivated	218	218	262	262	214	217	186	186	258	258	196	196	230	230	213	216	433	433	254	254	263	263	260	261	288	291	246	246	278	278	197	197	205	205	175	175	257	257	180	180	272
5362-1	5362	37.8244	-25.7472	V.faba	-	Açores	Açores	Cultivated	218	218	262	268	214	214	186	186	258	258	196	196	230	230	213	213	433	433	254	254	260	263	260	260	288	288	246	246	278	281	195	197	205	205	175	178	257	257	180	180	272
5362-2	5362	37.8244	-25.7472	V.faba	-	Açores	Açores	Cultivated	218	218	265	265	214	217	191	191	258	258	196	196	230	230	213	216	433	433	254	254	263	263	260	260	288	291	246	246	281	281	197	197	205	205	175	178	257	257	180	180	278
5362-3	5362	37.8244	-25.7472	V.faba	-	Açores	Açores	Cultivated	218	218	262	262	214	214	186	186	258	258	196	196	230	230	213	213	433	433	254	254	263	263	260	260	288	288	246	246	278	284	195	197	205	205	178	178	257	257	180	180	278
5393-1	5393	39.3167	-7.41667	V.faba	-	Portalegre	Portugal_South	Cultivated	218	218	262	262	214	220	191	191	258	258	196	196	230	230	213	219	433	433	254	254	266	266	260	261	288	294	246	246	278	278	197	197	205	205	175	175	257	257	180	180	278
5393-2	5393	39.3167	-7.41667	V.faba	-	Portalegre	Portugal_South	Cultivated	218	218	263	263	214	214	186	186	258	258	196	196	230	230	213	213	433	433	254	254	266	266	261	261	288	288	246	246	278	278	201	201	205	205	175	175	257	257	180	180	278
5393-3	5393	39.3167	-7.41667	V.faba	-	Portalegre	Portugal_South	Cultivated	218	218	262	262	211	214	186	191	258	258	196	196	227	230	210	213	433	433	254	254	263	266	260	260	285	288	243	246	278	278	195	195	205	205	175	178	257	257	180	180	278
5395-1	5395	40.6333	-8.65	V.faba	-	Aveiro	Portugal_North	Cultivated	218	218	262	265	214	220	186	186	258	258	196	196	230	230	213	219	433	433	254	254	260	263	261	261	288	294	246	246	278	281	197	201	205	205	175	175	257	257	180	183	260
5395-2	5395	40.6333	-8.65	V.faba	-	Aveiro	Portugal_North	Cultivated	218	218	262	262	214	214	191	191	258	258	196	196	230	230	213	213	433	433	254	254	263	263	260	260	288	288	246	246	274	278	197	197	205	205	175	175	254	257	180	180	263
5395-3	5395	40.6333	-8.65	V.faba	-	Aveiro	Portugal_North	Cultivated	?	?	262	262	?	?	?	?	258	258	196	196	230	230	213	216	433	433	254	254	260	260	260	260	288	291	246	246	274	278	197	197	205	205	175	175	257	257	180	180	263
5396-1	5396	40.5333	-7.333333	V.faba	-	Guarda	Portugal_Centre	Cultivated	218	218	262	265	214	214	186	191	258	258	196	196	230	230	213	213	433	433	254	254	260	260	261	261	288	288	246	246	278	281	195	195	205	205	175	178	254	257	180	180	278
5396-2	5396	40.5333	-7.333334	V.faba	-	Guarda	Portugal_Centre	Cultivated	?	?	?	?	214	214	?	?	?	?	196	196	230	230	213	213	433	433	254	254	260	266	260	261	288	288	246	246	281	281	195	197	205	205	175	175	254	254	180	180	278
5396-3	5396	40.5333	-7.333335	V.faba	-	Guarda	Portugal_Centre	Cultivated	218	218	262	262	214	214	?	?	258	258	196	196	230	230	213	213	434	434	254	254	?	?	261	261	288	288	246	246	281	284	195	195	205	205	175	178	257	257	180	180	278
5397-1	5397	38.0333	-7.88333	V.faba	-	Beja	Portugal_South	Cultivated	218	218	262	262	214	214	191	191	258	258	196	196	230	230	213	213	433	433	254	254	248	263	261	261	288	288	246	246	278	281	195	197	205	205	178	178	254	257	180	180	272
5397-2	5397	38.0333	-7.88333	V.faba	-	Beja	Portugal_South	Cultivated	218	218	262	262	217	217	186	186	258	258	196	196	230	230	216	216	433	433	254	254	260	260	261	261	291	291	246	246	278	278	197	197	205	205	178	178	257	257	180	180	263
5397-3	5397	38.0333	-7.88333	V.faba	-	Beja	Portugal_South	Cultivated	218	218	262	262	211	214	186	186	258	258	196	196	230	230	210	213	433	433	254	254	260	266	260	260	285	288	246	246	278	278	197	197	205	205	178	178	254	257	180	180	272
5399-1	5399	39.7	-8.8	V.faba	-	Leiria	Portugal_Centre	Cultivated	218	218	268	268	214	217	186	186	258	258	196	196	230	230	213	216	433	433	254	254	263	266	260	261	288	291	246	246	274	278	195	195	205	205	175	175	257	257	180	180	265
5399-2	5399	39.7	-8.9	V.faba	-	Leiria	Portugal_Centre	Cultivated	218	218	262	262	220	220	186	186	258	258	196	196	230	230	219	219	433	434	254	254	248	248	260	260	294	294	246	246	278	278	195	195	205	205	175	175	254	254	180	180	278
5399-3	5399	39.7	-8.10	V.faba	-	Leiria	Portugal_Centre	Cultivated	218	218	262	265	214	214	186	186	258	258	196	196	230	230	213	213	433	433	254	254	266	266	261	261	288	288	246	246	277	281	197	203	205	205	175	175	254	254	180	180	263
5402-1	5402	39.7	-8.8	V.faba	-	Leiria	Portugal_Centre	Cultivated	218	218	265	265	214	214	191	191	258	258	196	196	230	230	213	213	433	434	254	254	248	248	261	261	288	288	246	246	278	278	197	197	205	205	175	175	257	257	180	180	263
5402-2	5402	39.7	-8.9	V.faba	-	Leiria	Portugal_Centre	Cultivated	218	218	262	262	214	217	186	186	258	258	196	196	227	230	213	216	433	433	254	254	263	266	261	261	288	291	243	246	281	284	197	197	205	205	175	175	257	257	180	180	272
5402-3	5402	39.7	-8.10	V.faba	-	Leiria	Portugal_Centre	Cultivated	218	218	262	262	214	214	186	186	258	258	199	199	227	230	213	213	433	433	254	254	260	260	260	260	288	288	243	246	281	281	197	197	205	208	175	175	257	257	180	180	278
5407-1	5407	38.0333	-7.88333	V.faba	-	Beja	Portugal_South	Cultivated	218	218	262	262	220	220	191	191	258	258	196	196	227	227	219	219	433	433	254	254	266	266	261	261	294	294	243	243	281	281	195	197	205	205	178	178	257	257	180	180	278
5407-2	5407	38.0333	-7.88333	V.faba	-	Beja	Portugal_South	Cultivated	218	218	265	265	214	217	191	191	258	258	196	196	230	230	213	216	433	433	254	254	263	266	261	260	288	291	246	246	278	281	197	197	205	205	175	178	257	257	180	183	278
5407-3	5407	38.0333	-7.88333	V.faba	-	Beja	Portugal_South	Cultivated	218	218	262	265	214	214	186	186	258	258	196	196	230	230	213	213	433	433	254	254	263	263	261	261	288	288	246	246	281	281	197	197	205	205	175	175	257	257	180	180	278
5408-1	5408	40.6333	-8.65	V.faba	-	Aveiro	Portugal_North	Cultivated	218	218	265	265	214	214	186	186	258	258	196	196	230	230	213	213	433	433	254	254	263	263	260	260	288	288	246	246	278	278	195	195	205	205	175	175	257	257	180	180	278
5408-2	5408	40.6333	-8.65	V.faba	-	Aveiro	Portugal_North	Cultivated	218	218	265	265	214	217	186	191	258	258	196	196	230	230	213	216	433	433	254	254	260	263	260	260	288	291	246	246	274	278	195	197	205	205	175	178	257	257	180	180	278
5408-3	5408	40.6333	-8.65	V.faba	-	Aveiro	Portugal_North	Cultivated	218	218	263	263	214	214	186	186	258	258	196	196	230	230	213	213	433	433	254	254	263	263	260	260	288	288	246	246	278	278	195	195	205	205	175	175	257	257	180	180	278
BGE001893-1	BGE001893	40.0667	-2.15	V.faba	-	Cuenca,Espanha(Centro)	Spain_Centre	Cultivated	218	218	263	263	214	220	191	191	258	258	196	196	230	230	213	219	433	433	254	254	263	263	261	261	288	294	246	246	278	278	197	197	205	205	175	175	257	257	180	180	272
BGE001893-2	BGE001893	40.0667	-2.15	V.faba	-	Cuenca,Espanha(Centro)	Spain_Centre	Cultivated	218	218	262	265	214	214	186	191	258	258	196	196	230	230	213	213	433	433	255	255	263	266	261	261	288	288	246	246	281	281	195	197	205	205	175	175	254	257	180	180	278
BGE001893-3	BGE001893	40.0667	-2.15	V.faba	-	Cuenca,Espanha(Centro)	Spain_Centre	Cultivated	218	218	263	263	214	214	191	191	258	258	196	196	230	230	213	213	433	433	255	255	263	263	261	261	288	288	246	246	274	278	197	197	205	205	175	175	257	257	180	180	278
BGE002106-1	BGE002106	43.3333	-6	V.faba	minor	Asturias,Espanha(Norte)	Spain_North	Cultivated	218	218	262	262	214	214	?	?	258	258	196	196	227	230	213	213	433	433	254	254	263	263	261	261	288	288	243	246	278	278	193	197	205	205	172	178	257	257	180	180	260
BGE002106-2	BGE002106	43.3333	-6	V.faba	minor	Asturias,Espanha(Norte)	Spain_North	Cultivated	218	218	262	265	214	214	186	186	258	258	196	196	230	230	213	213	433	433	255	255	263	263	?	?	288	288	246	246	274	278	207	207	205	205	175	175	260	260	183	183	278
BGE002106-3	BGE002106	43.3333	-6	V.faba	minor	Asturias,Espanha(Norte)	Spain_North	Cultivated	218	218	265	265	214	214	186	191	258	258	196	196	227	230	213	213	433	433	255	255	263	263	261	261	288	288	243	246	278	278	199	199	205	205	175	175	257	257	183	183	260
BGE003377-1	BGE003377	42.8778	-8.544444	V.faba	-	Galicia,Espanha,Norte	Spain_North	Cultivated	218	218	262	265	214	214	186	186	258	258	196	196	230	230	213	213	?	?	254	254	?	?	?	?	288	288	246	246	274	281	195	195	205	205	172	175	257	257	180	180	278
BGE003377-2	BGE003377	43.8778	-8.544445	V.faba	-	Galicia,Espanha,Norte	Spain_North	Cultivated	218	218	262	265	214	214	186	186	258	258	196	196	230	230	213	213	433	434	254	254	260	263	261	261	288	288	246	246	278	278	195	201	205	205	175	178	257	257	180	180	278
BGE003377-3	BGE003377	44.8778	-8.544446	V.faba	-	Galicia,Espanha,Norte	Spain_North	Cultivated	218	218	262	265	214	217	186	186	258	258	196	196	227	230	213	216	433	433	254	254	260	263	261	261	288	291	243	246	278	281	195	197	205	205	175	175	257	257	180	180	278
BGE010775-1	BGE010775	37.8833	-4.76667	V.faba	equina	Córdoba,Espanha(Sul)	Spain_South	Cultivated	218	218	262	262	214	214	191	191	258	258	196	196	230	230	213	213	433	433	254	254	263	263	261	261	288	288	246	246	274	278	195	195	205	205	175	175	257	257	180	183	272
BGE010775-2	BGE010775	37.8833	-4.76667	V.faba	equina	Córdoba,Espanha(Sul)	Spain_South	Cultivated	218	218	265	265	214	214	186	186	258	258	196	196	230	230	213	213	433	433	255	255	260	263	261	261	288	288	246	246	278	278	195	195	205	205	175	178	257	257	180	180	278
BGE010775-3	BGE010775	37.8833	-4.76667	V.faba	equina	Córdoba,Espanha(Sul)	Spain_South	Cultivated	218	218	265	265	214	214	186	191	258	258	196	196	230	230	213	213	433	433	255	255	263	263	261	261	288	288	246	246	274	278	193	193	205	205	?	178	257	257	180	180	278
BGE010857-1	BGE010857	37.3833	-5.98333	V.faba	major	Andalucia,Espanha(Sul)	Spain_South	Cultivated	218	218	263	263	214	214	186	186	258	258	196	196	230	230	213	213	433	433	254	254	263	266	261	261	288	288	246	246	274	278	197	197	205	205	175	175	257	257	180	180	260
BGE010857-2	BGE010857	37.3833	-5.98333	V.faba	major	Andalucia,Espanha(Sul)	Spain_South	Cultivated	218	218	262	268	214	214	186	186	258	258	196	196	230	230	213	213	433	433	255	255	266	266	261	261	288	288	246	246	278	278	197	197	205	205	175	178	257	257	180	180	263
BGE010857-3	BGE010857	37.3833	-5.98333	V.faba	major	Andalucia,Espanha(Sul)	Spain_South	Cultivated	218	218	262	262	214	214	186	186	258	258	199	199	230	230	213	213	433	433	255	255	263	263	261	261	288	288	246	246	282	284	195	195	208	208	181	181	257	257	180	180	260
BGE019747-1	BGE019747	28.2686	-16.605556	V.faba	-	Tenerife,Canárias,Espanha	Spain_Canarias	Cultivated	218	218	265	265	214	214	186	186	258	258	199	199	227	230	213	213	433	433	254	254	263	263	260	260	288	288	243	246	278	278	195	195	208	208	175	175	257	257	180	183	272
BGE019747-2	BGE019747	29.2686	-16.605557	V.faba	-	Tenerife,Canárias,Espanha	Spain_Canarias	Cultivated	218	218	262	262	217	217	186	186	258	258	199	199	227	227	216	216	433	433	254	254	260	263	261	261	291	291	243	243	284	284	195	195	208	208	175	178	257	257	180	180	272
BGE019747-3	BGE019747	30.2686	-16.605558	V.faba	-	Tenerife,Canárias,Espanha	Spain_Canarias	Cultivated	218	218	265	265	217	217	186	186	258	258	199	199	227	230	216	216	433	433	254	254	260	263	260	260	291	291	243	246	278	278	197	197	208	208	175	175	257	257	180	180	272
BGE022395-1	BGE022395	42.8167	-1.65	V.faba	-	Navarra,Espanha(Norte)	Spain_North	Cultivated	218	218	262	265	214	214	186	186	258	258	196	196	230	230	213	213	433	433	254	254	263	263	261	260	288	288	246	246	274	278	195	195	205	205	175	178	257	257	177	180	272
BGE022395-2	BGE022395	43.8167	-1.66	V.faba	-	Navarra,Espanha(Norte)	Spain_North	Cultivated	218	218	262	265	214	214	?	?	258	258	196	196	230	230	213	213	?	?	?	?	?	?	?	?	288	288	246	246	274	278	195	195	205	205	175	178	257	257	177	180	266
BGE022395-3	BGE022395	44.8167	-1.67	V.faba	-	Navarra,Espanha(Norte)	Spain_North	Cultivated	218	218	262	262	214	214	186	186	258	258	196	196	230	230	213	213	433	433	254	254	260	263	260	260	288	288	246	246	278	278	195	195	205	205	175	178	257	257	180	180	272
FAB247-1	FAB247	9.03	38.74	V.faba	minor	Ethiopia	East	Cultivated	218	218	?	?	214	214	186	186	258	258	196	196	230	230	213	213	433	433	254	254	263	263	261	261	288	288	246	246	278	281	199	201	205	205	178	178	257	257	180	180	272
FAB247-2	FAB247	9.03	38.74	V.faba	minor	Ethiopia	East	Cultivated	218	218	?	?	214	214	186	186	258	258	196	196	227	230	213	213	433	433	254	254	263	263	261	261	288	288	243	246	278	281	197	197	205	205	175	178	257	257	180	180	278
FAB247-3	FAB247	9.03	38.74	V.faba	minor	Ethiopia	East	Cultivated	218	218	262	268	214	214	186	186	258	258	196	196	230	230	213	213	433	433	?	?	?	?	?	?	288	288	246	246	278	281	197	201	205	205	178	178	257	257	180	180	260
FAB391-1	FAB391	30.05	31.2333	V.faba	minor	Egypt	East	Cultivated	218	218	262	262	214	214	186	186	258	258	196	196	230	230	213	213	433	434	254	254	248	263	260	260	288	288	246	246	278	278	195	195	205	205	181	181	257	257	180	180	254
FAB391-2	FAB391	30.05	31.2333	V.faba	minor	Egypt	East	Cultivated	218	218	262	262	214	214	186	186	258	258	196	199	230	230	213	213	433	433	254	254	?	?	260	260	288	288	246	246	278	278	197	197	205	208	172	172	257	257	183	183	278
FAB391-3	FAB391	30.05	31.2333	V.faba	minor	Egypt	East	Cultivated	218	218	262	262	214	214	186	191	258	258	196	196	230	230	213	213	433	434	254	254	266	266	261	261	288	288	246	246	278	281	195	197	205	205	181	181	257	257	180	180	278
FAB402-1	FAB402	9.03	38.74	V.faba	equina	Ethiopia	East	Cultivated	218	218	262	268	217	217	186	186	258	258	196	196	230	230	216	216	433	433	254	254	263	263	260	260	291	291	246	246	281	284	197	197	205	205	178	178	254	254	180	180	278
FAB402-2	FAB402	9.03	38.74	V.faba	equina	Ethiopia	East	Cultivated	218	218	262	265	214	214	186	186	258	258	196	196	230	230	213	213	430	433	254	254	263	266	260	260	288	288	246	246	278	281	195	197	205	205	175	175	254	257	180	183	278
FAB402-3	FAB402	9.03	38.74	V.faba	equina	Ethiopia	East	Cultivated	218	218	?	?	214	214	186	186	258	258	196	196	230	230	213	213	433	433	254	254	263	263	260	260	288	288	246	246	278	284	195	195	205	205	178	178	254	257	180	180	278
FAB470-1	FAB470	30.05	31.2333	V.faba	equina	Egypt	East	Cultivated	218	218	262	262	214	214	186	186	258	258	196	196	230	230	213	213	433	434	254	254	248	260	260	260	288	288	246	246	276	278	193	193	205	205	178	178	257	257	180	183	272
FAB470-2	FAB470	30.05	31.2333	V.faba	equina	Egypt	East	Cultivated	218	218	262	268	214	217	186	191	258	258	196	196	227	230	213	216	433	433	254	254	248	266	261	261	288	291	243	246	278	282	195	195	205	205	181	181	257	257	180	180	278
FAB470-3	FAB470	30.05	31.2333	V.faba	equina	Egypt	East	Cultivated	218	218	262	262	214	217	186	191	258	258	196	196	230	230	213	216	433	433	254	254	248	263	261	261	288	291	246	246	278	281	195	201	205	205	175	178	257	257	180	180	272
FAB5027-1	FAB5027	34.0209	-6.84165	V.faba	minor	Morocco	Morocco	Cultivated	218	218	262	265	214	214	186	186	258	258	196	196	230	230	213	213	433	433	254	254	263	263	261	261	288	288	246	246	278	278	203	203	205	205	175	175	254	257	177	177	272
FAB5027-2	FAB5027	34.0209	-6.84165	V.faba	minor	Morocco	Morocco	Cultivated	218	218	265	265	214	214	186	186	258	258	196	196	230	230	213	213	433	433	254	254	263	263	260	260	288	288	246	246	278	278	?	?	205	205	175	178	257	257	180	180	260
FAB5027-3	FAB5027	34.0209	-6.84165	V.faba	minor	Morocco	Morocco	Cultivated	218	218	262	262	214	214	186	186	258	258	196	196	230	230	213	213	433	433	254	254	263	263	261	261	288	288	246	246	278	278	195	195	205	205	175	178	257	257	180	183	278
FAB6429-1	FAB6429	34.0209	-6.84165	V.faba	-	Morocco	Morocco	Cultivated	218	218	263	263	214	214	191	191	258	258	196	196	230	230	213	213	433	433	254	254	263	263	260	261	288	288	246	246	274	278	197	197	205	205	175	175	257	257	180	183	263
FAB6429-2	FAB6429	34.0209	-6.84165	V.faba	-	Morocco	Morocco	Cultivated	218	218	265	265	214	214	186	186	258	258	199	199	227	230	213	213	433	433	254	254	266	266	260	260	288	288	243	246	278	281	195	197	208	208	?	?	257	257	180	180	278
FAB6429-3	FAB6429	34.0209	-6.84165	V.faba	-	Morocco	Morocco	Cultivated	218	218	262	262	214	220	186	191	258	258	196	196	230	230	213	219	433	434	254	254	260	263	260	261	?	?	246	246	278	281	195	197	205	205	172	175	257	257	180	180	263
FAB6665-2	FAB6665	34.0209	-6.84165	V.faba	-	Morocco	Morocco	Cultivated	218	218	262	262	214	214	191	191	258	258	199	199	230	230	213	213	434	435	255	255	263	266	262	262	288	288	246	246	278	278	195	195	205	208	175	178	257	257	180	180	272
FAB6665-3	FAB6665	34.0209	-6.84165	V.faba	-	Morocco	Morocco	Cultivated	218	218	262	265	214	214	191	191	258	258	196	196	230	230	213	213	433	434	254	254	263	266	260	261	288	288	246	246	278	281	195	197	205	205	175	175	254	254	180	183	278
NAR177-1	NAR177	41.0136	28.955	V.johannis	-	Turkey	East	Wild	218	218	?	?	208	208	?	?	258	258	?	?	230	230	207	207	435	435	254	254	?	?	261	261	282	282	246	246	276	276	?	?	?	?	?	?	254	254	180	180	?
NAR177-2	NAR177	41.0136	28.955	V.johannis	-	Turkey	East	Wild	218	218	?	?	208	208	?	?	258	258	?	?	230	230	207	213	435	435	254	254	?	?	261	261	282	282	246	246	276	276	?	?	?	?	?	?	254	254	180	180	?
NAR177-3	NAR177	41.0136	28.955	V.johannis	-	Turkey	East	Wild	?	?	?	?	208	208	?	?	258	258	?	?	230	230	207	207	435	435	254	254	?	?	261	261	282	282	246	246	276	276	?	?	?	?	?	?	254	254	?	?	?
NAR49-1	NAR49	37.9333	58.3667	V.johannis	-	Turkmenistan	East	Wild	?	?	?	?	208	208	?	?	258	258	?	?	230	230	207	207	435	435	254	254	?	?	261	261	282	282	246	246	276	276	?	?	?	?	?	?	254	254	?	?	?
NAR49-2	NAR49	37.9333	58.3667	V.johannis	-	Turkmenistan	East	Wild	218	218	?	?	208	208	?	?	258	258	?	?	230	230	207	207	435	435	254	254	?	?	261	261	282	282	246	246	276	276	?	?	?	?	?	?	254	254	?	?	?
NAR49-3	NAR49	37.9333	58.3667	V.johannis	-	Turkmenistan	East	Wild	?	?	?	?	208	208	?	?	258	258	?	?	230	230	207	207	435	435	254	254	?	?	261	261	282	282	246	246	276	276	?	?	?	?	?	?	254	254	?	?	?
NAR1-1	NAR1	37.9667	23.716667	V.narbonensis	narbonensis	Greece	East	Wild	242	242	?	?	208	208	?	?	258	258	?	?	230	230	207	207	433	433	254	254	?	?	261	261	282	282	246	246	274	274	?	?	?	?	?	?	254	254	180	183	?
NAR1-2	NAR1	38.9667	23.716668	V.narbonensis	narbonensis	Greece	East	Wild	242	242	?	?	208	208	?	?	258	258	?	?	230	230	207	207	433	433	254	254	?	?	261	261	282	282	246	246	274	274	?	?	?	?	?	?	254	254	183	183	?
NAR1-3	NAR1	39.9667	23.716669	V.narbonensis	narbonensis	Greece	East	Wild	242	242	?	?	208	208	?	?	258	258	?	?	230	230	207	207	433	433	254	254	?	?	261	261	282	282	246	246	274	274	?	?	?	?	?	?	254	254	183	183	?
NAR28-1	NAR28	38.7139	-9.13944	V.narbonensis	-	Portugal	Portugal_Centre	Wild	242	242	?	?	208	208	?	?	258	258	?	?	230	230	207	207	433	433	254	254	?	?	261	261	282	282	246	246	274	274	?	?	?	?	?	?	254	254	183	183	?
NAR28-2	NAR28	38.7139	-9.13944	V.narbonensis	-	Portugal	Portugal_Centre	Wild	242	242	?	?	208	208	?	?	258	258	?	?	230	230	207	207	433	433	254	254	?	?	261	261	282	282	246	246	274	274	?	?	?	?	?	?	254	254	180	186	?
NAR28-3	NAR28	38.7139	-9.13944	V.narbonensis	-	Portugal	Portugal_Centre	Wild	242	242	?	?	208	208	?	?	258	258	?	?	230	230	207	207	433	433	255	255	?	?	261	261	282	282	246	246	274	274	?	?	?	?	?	?	254	254	183	183	?
BGE032017-1	BGE032017	28.15	-15.4167	V.narbonensis	-	LasPalmas,Canárias,Espanha	Spain_Canarias	Wild	218	242	?	?	208	208	?	?	258	258	?	?	230	230	207	207	436	436	254	254	?	?	261	261	282	282	246	246	276	276	?	?	?	?	?	?	254	254	?	?	?
BGE032017-3	BGE032017	28.15	-15.4167	V.narbonensis	-	LasPalmas,Canárias,Espanha	Spain_Canarias	Wild	218	242	?	?	208	208	?	?	258	258	?	?	230	230	207	207	436	436	254	254	?	?	261	261	282	282	246	246	276	276	?	?	?	?	?	?	254	254	183	183	?
BGE001894-1	BGE001894	40.0667	-2.15	V.narbonensis	-	Cuenca,Espanha(Centro)	Spain_Centre	Wild	?	?	?	?	208	208	?	?	258	258	?	?	230	230	207	207	436	436	254	254	?	?	261	261	282	282	246	246	276	276	?	?	?	?	?	?	254	254	183	183	?
BGE001894-2	BGE001894	40.0667	-2.15	V.narbonensis	-	Cuenca,Espanha(Centro)	Spain_Centre	Wild	242	242	?	?	208	208	?	?	258	258	?	?	230	230	207	207	436	436	255	255	?	?	261	261	282	282	246	246	276	276	?	?	?	?	?	?	254	254	183	183	?
BGE001894-3	BGE001894	40.0667	-2.15	V.narbonensis	-	Cuenca,Espanha(Centro)	Spain_Centre	Wild	242	242	?	?	208	208	?	?	258	258	?	?	230	230	207	207	436	436	255	255	?	?	261	261	282	282	246	246	276	276	?	?	?	?	?	?	254	254	183	183	?
BGE011729-1	BGE011729	37.8833	-4.76667	V.narbonensis	-	Córdoba,Espanha(Sul)	Spain_South	Wild	242	242	?	?	208	208	?	?	258	258	?	?	230	230	207	207	436	436	254	254	?	?	261	261	282	282	246	246	276	276	?	?	?	?	?	?	254	254	183	183	?
BGE011729-2	BGE011729	37.8833	-4.76667	V.narbonensis	-	Córdoba,Espanha(Sul)	Spain_South	Wild	242	242	?	?	208	208	?	?	258	258	?	?	230	230	207	207	436	436	255	255	?	?	261	261	282	282	246	246	276	276	?	?	?	?	?	?	254	254	180	183	?
BGE011729-3	BGE011729	37.8833	-4.76667	V.narbonensis	-	Córdoba,Espanha(Sul)	Spain_South	Wild	242	242	?	?	208	208	?	?	258	258	?	?	230	230	207	207	436	436	255	255	?	?	261	261	282	282	246	246	276	276	?	?	?	?	?	?	254	254	183	183	?
NAR8-1	NAR8	41.0136	28.955	V.narbonensis	aegyptiana	Turkey	East	Wild	242	242	?	?	208	208	?	?	258	258	?	?	230	230	207	207	436	436	254	254	?	?	261	261	282	282	246	246	273	273	?	?	?	?	?	?	254	254	?	?	?
NAR8-2	NAR8	41.0136	28.955	V.narbonensis	aegyptiana	Turkey	East	Wild	242	242	?	?	208	208	?	?	258	258	?	?	230	230	207	207	436	436	254	254	?	?	261	261	282	282	246	246	273	273	?	?	?	?	?	?	254	254	183	183	?
NAR8-3	NAR8	41.0136	28.955	V.narbonensis	aegyptiana	Turkey	East	Wild	242	242	?	?	208	208	?	?	258	258	?	?	230	230	207	207	436	436	254	254	?	?	261	261	282	282	246	246	273	273	?	?	?	?	?	?	254	254	183	183	?
NAR139-1	NAR139	40.3833	-3.71667	V.narbonensis	aegyptiana	Spain	Spain_Centre	Wild	242	242	?	?	208	208	?	?	258	258	?	?	230	230	207	207	436	436	254	254	?	?	261	261	282	282	246	246	276	276	?	?	?	?	?	?	254	254	183	183	?
NAR139-2	NAR139	40.3833	-3.71667	V.narbonensis	aegyptiana	Spain	Spain_Centre	Wild	242	242	?	?	208	208	?	?	258	258	?	?	230	230	207	207	436	436	254	254	?	?	261	261	282	282	246	246	276	276	?	?	?	?	?	?	254	254	183	183	?
NAR139-3	NAR139	40.3833	-3.71667	V.narbonensis	aegyptiana	Spain	Spain_Centre	Wild	242	242	?	?	208	208	?	?	258	258	?	?	230	230	207	207	436	436	254	254	?	?	261	261	282	282	246	246	276	276	?	?	?	?	?	?	254	254	183	183	?
[truncated: 11 more columns]
