# Supplementary material for: Genetic Diversity and Population Structure in Vicia faba L. Landraces and Wild Related Species Assessed by Nuclear SSRs
Source: PLoS One. 2016 May 11;11(5):e0154801. doi: 10.1371/journal.pone.0154801 (PMC4864303; doi:10.1371/journal.pone.0154801)
Supplement: S2 Table — (XLSX) [file pone.0154801.s010.xlsx]

## Sheet: Sheet1
Marker	Primer Name	Primer Sequence (5'-3') - Without tail	Expected Size	Repeat Motif	Annealing Temperature
8	GBSSRVF8F	TAAAGCAGCTCCGGATGA	242	(TTG)5	58
	GBSSRVF8R	TCGGTGGAGGAGTTGTTG	242	(TTG)5	58
19	GBSSRVF19F	TCCATCAACCTCAAATCCA	201	(CAA)5	58
	GBSSRVF19R	CCGTACTTGTCCACGGAA	201	(CAA)5	58
21	GBSSRVF21F	CGAAGCCTCCTCCTCTTC	199	(CCT)4	58		- NED Tail:	NED 5' TTT CCC AGT CAC GAC GTT G 3'
	GBSSRVF21R	TGGTGTTGTATTCGGGGA	199	(CCT)4	58		- PET Tail:	PET 5' GAT AAC AAT TTC ACA CAG G 3'
22	GBSSRVF22F	CGAAGCCTCCTCCTCTTC	271	(CCT)4	58		- VIC Tail:	VIC 5' TAA TAC GAC TCA CTA TAG GG 3'
	GBSSRVF22R	CAAGTGGCCGTTTTTCAA	271	(CCT)4	58		- FAM Tail (M13):	6-FAM 5' TGT AAA ACG ACG GCC AGT 3'
32	GBSSRVF32F	CGAAGCCTCCTCCTCTTC	197	(CCT)4	58
	GBSSRVF32R	GGTGTTGATTCGGGGAGT	197	(CCT)4	58
34	GBSSRVF34F	CGGGAACCAACTCAACAA	186	(CGA)4	58
	GBSSRVF34R	CCACCACCGCAACTATGT	186	(CGA)4	58
38	GBSSRVF38F	ACCATTTGGCCTGTTCCT	226	(GTG)6	58
	GBSSRVF38R	CGCTACCCAAATGCTGAA	226	(GTG)6	58
52	GBSSRVF52F	GGTTTCTTGTCCAAATAAGACG	261	(CAG)5	58
	GBSSRVF52R	TGCGATTCTGGAAATTGG	261	(CAG)5	58
84	GBSSRVF84F	CGGCGTCTAGAACGTTTG	243	(GCG)5	58
	GBSSRVF84R	AACTAGCGCAGCTCATCG	243	(GCG)5	58
115	GBSSRVF115F	TGCTGCTTTTCCAACCAT	177	(AT)7	57
	GBSSRVF115R	GTGCATGCCATAACAAAA	177	(AT)7	57
119	GBSSRVF119F	GTGGCCTGTACTGGTGGA	225	(GAA)5	58
	GBSSRVF119R	ACTCGTTGGGGCTAGGAA	225	(GAA)5	58
131	GBSSRVF131F	CCGTACTAAATGAAGCCTTT	238	(TA)6	57
	GBSSRVF131R	GGCAATCAAGTCCGGTAA	238	(TA)6	57
154	GBSSRVF154F	ACACCAATGTTTTTGCGG	247	(GAA)5	58
	GBSSRVF154R	TCCTGACTTTGCTGAGGC	247	(GAA)5	58
159	GBSSRVF159F	GTGCCATCATCCTCGAAA	235	(TCT)4	58
	GBSSRVF159R	CAGCTGCTAGGTTGCCTG	235	(TCT)4	58
168	GBSSRVF168F	TCTCCAAACCCTCCTCGT	250	(TGT)6	57
	GBSSRVF168R	TCAGCCACAAAATCAGCA	250	(TGT)6	57
184	GBSSRVF184F	CCATCAACGGAGGACTCA	183	(TGC)4	58
	GBSSRVF184R	TAGGGGAAACAGGGGCTA	183	(TGC)4	58
190	GBSSRVF190F	TTTTATGAAAGCGAAACCG	156	(TCT)5	58
	GBSSRVF190R	TGGACAAAGGCAACAATCA	156	(TCT)5	58
258	GBSSRVF258F	AAACCCTCCATCTTCGGA	165	(GTG)4	58
	GBSSRVF258R	CAGGAGAGTATCTTGATAAGGC	165	(GTG)4	58
263	GBSSRVF263F	ATGCCACCCTCACTTTCC	157	(ACA)6	58
	GBSSRVF263R	TCCTTCCAAATTCAGAATCC	157	(ACA)6	58
266	GBSSRVF266F	CAAATGCAATGCTGCAAA	292	(TCA)5	58
	GBSSRVF266R	AACAGGTGGTGGCTGATG	292	(TCA)5	58
271	GBSSRVF271F	TTTTATGAAAGCGAAACCG	158	(TCT)5	56
	GBSSRVF271R	TTGGAACAAAGGCAACAA	158	(TCT)5	56
276	GBSSRVF276F	GCTCTTCAACCTGCCCTT	150	(CAA)4	58
	GBSSRVF276R	GGGACAGTTGCTGTTGGA	150	(CAA)4	58
285	GBSSRVF285F	AAGAAGGTGTCGCGGAAG	176	(GAT)5	58
	GBSSRVF285R	CCGCACCTTCTCCTCTCT	176	(GAT)5	58
288	GBSSRVF288F	GCCTGTGGCTAGAAGCAA	237	(TCA)5	57
	GBSSRVF288R	TAATGGTCCCAGCACCTC	237	(TCA)5	57
295	GBSSRVF295F	CAGGGTTACGATTGCTCG	175	(TGC)4	58
	GBSSRVF295R	AAATGGCAAGAGATTAAAAGCA	175	(TGC)4	58
311	GBSSRVF311F	GGCCTTTCAACAAGAGGG	207	(CAC)6	58
	GBSSRVF311R	ACCATTTGGCCTGTTCCT	207	(CAC)6	58
319	GBSSRVF319F	CATGCATTTGCTGCTCAA	158	(TTG)5	58
	GBSSRVF319R	GTGCAGGCACTACATGGG	158	(TTG)5	58
323	GBSSRVF323F	TCTGCTTCCATCTTCATCG	180	(ACA)4	58
	GBSSRVF323R	TTGCTGAAGTTGCTCTGTGA	180	(ACA)4	58
