# Supplementary material for: Genetic Diversity and Population Structure in Vicia faba L. Landraces and Wild Related Species Assessed by Nuclear SSRs
Source: PLoS One. 2016 May 11;11(5):e0154801. doi: 10.1371/journal.pone.0154801 (PMC4864303; doi:10.1371/journal.pone.0154801)
Supplement: S3 Table — (XLSX) [file pone.0154801.s011.xlsx]

## Sheet: Sheet1
Marker	Major Allele Frquency	Genotype No	Sample Size	No. of observations	Allele No	Availability	He	Ho	PIC	allelic richness per locus and sample	allelic richness per overall samples	Function
Overall (All individuals and all markers)
GBSSR-VF-52	0.494505	17	184	182	8	0.98913	0.693938	0.467033	0.661833	2	2	monodehydroascorbate reductase I
GBSSR-VF-115	0.476351	18	184	148	8	0.804348	0.61103	0.317568	0.536479	3	3	NAD(P)H-quinone oxidoreductase subunit N [Medicago truncatula]
GBSSR-VF-190	0.503356	8	184	149	4	0.809783	0.601144	0.322148	0.524879	2	2	Myocyte-specific enhancer factor 2B
GBSSR-VF-8	0.589172	19	184	157	10	0.853261	0.599375	0.382166	0.561017	9	9	?
GBSSR-VF-323	0.589172	8	184	157	5	0.853261	0.582377	0.732484	0.531372	5	5	?
GBSSR-VF-168	0.60596	10	184	151	4	0.820652	0.580918	0.423841	0.541021	2	2	GRAS family transcription factor [Medicago truncatula]
GBSSR-VF-22	0.636364	8	184	176	5	0.956522	0.545503	0.25	0.504049	4	4	?
GBSSR-VF-32	0.638122	9	184	181	5	0.983696	0.543207	0.270718	0.501512	4	4	MTR_5g048060 [Medicago truncatula]
GBSSR-VF-285	0.640449	8	184	178	5	0.967391	0.541393	0.247191	0.500389	4	4	?
GBSSR-VF-266	0.545455	7	184	165	5	0.896739	0.538861	0.393939	0.441117	3	3	?
GBSSR-VF-84	0.59322	4	184	177	3	0.961957	0.487152	0.225989	0.373871	7	7	transporter 1 member 1-like isoform 1 [Glycine max]
GBSSR-VF-263	0.665584	8	184	154	4	0.836957	0.47567	0.324675	0.403368	2	2	tract-binding protein-like protein [Medicago truncatula]
GBSSR-VF-258	0.65942	3	184	138	2	0.75	0.44917	0.202899	0.348293	4	4	cysteine proteinase precursor [Vicia narbonensis]
GBSSR-VF-131	0.744505	13	184	182	7	0.98913	0.417281	0.21978	0.385646	4	4	RNA polymerase-associated protein CTR9 homolog [Glycine max]
GBSSR-VF-288	0.743169	4	184	183	3	0.994565	0.384484	0.0874317	0.314654	2	2	?
GBSSR-VF-119	0.78453	7	184	181	5	0.983696	0.367861	0.18232	0.347212	7	7	?
GBSSR-VF-319	0.836158	6	184	177	4	0.961957	0.278288	0.101695	0.246749	3	3	VHS and GAT domain protein [Glycine max]
GBSSR-VF-38	0.873626	3	184	182	2	0.98913	0.220807	0.186813	0.196429	-	-	phloem specific protein
GBSSR-VF-311	0.877049	3	184	183	2	0.994565	0.215668	0.191257	0.192412	2	2	phloem specific protein
GBSSR-VF-19	0.896552	3	184	174	2	0.945652	0.185493	0.0114943	0.16829	1	1	MTR_072s1002 [Medicago truncatula]
GBSSR-VF-159	0.922652	2	184	181	2	0.983696	0.142731	0	0.132545	3	3	kappa-B-binding protein [Medicago truncatula]
GBSSR-VF-295	0.945161	3	184	155	2	0.842391	0.103663	0.0193548	0.0982899	2	2	Prefoldin subunit [Medicago truncatula]
GBSSR-VF-184	0.951923	3	184	156	2	0.847826	0.0915311	0.0320513	0.0873421	4	4	Prefoldin subunit [Medicago truncatula]
GBSSR-VF-154	0.962329	3	184	146	3	0.793478	0.0727388	0.0753425	0.0705448	7	7	uncharacterized protein LOC100777431 [Glycine max]
GBSSR-VF-34	1	1	184	183	1	0.994565	0	0	0	-	-	?
GBSSR-VF-276	1	1	184	181	1	0.983696	0	0	0	4	4	monodehydroascorbate reductase I [Pisum sativum]
Mean	0.737492	6.88462	184	168.346	4	0.914925	0.374242	0.218007	0.333435	3.75	3.75
Complete Accession Panel (SSR markers that worked for both wild and cultivated accessions)
GBSSR-VF-52	0.494505	17	183	182	8	0.994536	0.693938	0.467033	0.661833			monodehydroascorbate reductase I
GBSSR-VF-22	0.636364	8	183	176	5	0.961749	0.545503	0.25	0.504049			?
GBSSR-VF-32	0.638122	9	183	181	5	0.989071	0.543207	0.270718	0.501512			MTR_5g048060 [Medicago truncatula]
GBSSR-VF-285	0.640449	8	183	178	5	0.972678	0.541393	0.247191	0.500389			?
GBSSR-VF-266	0.54878	7	183	164	5	0.896175	0.538128	0.396341	0.440945			?
GBSSR-VF-84	0.59322	4	183	177	3	0.967213	0.487152	0.225989	0.373871			transporter 1 member 1-like isoform 1 [Glycine max]
GBSSR-VF-131	0.743094	13	183	181	7	0.989071	0.419065	0.220994	0.3872			RNA polymerase-associated protein CTR9 homolog [Glycine max]
GBSSR-VF-288	0.743169	4	183	183	3	1	0.384484	0.0874317	0.314654			?
GBSSR-VF-119	0.78453	7	183	181	5	0.989071	0.367861	0.18232	0.347212			?
GBSSR-VF-319	0.836158	6	183	177	4	0.967213	0.278288	0.101695	0.246749			VHS and GAT domain protein [Glycine max]
GBSSR-VF-38	0.873626	3	183	182	2	0.994536	0.220807	0.186813	0.196429			phloem specific protein
GBSSR-VF-311	0.877049	3	183	183	2	1	0.215668	0.191257	0.192412			phloem specific protein
GBSSR-VF-19	0.896552	3	183	174	2	0.95082	0.185493	0.0114943	0.16829			MTR_072s1002 [Medicago truncatula]
GBSSR-VF-159	0.922652	2	183	181	2	0.989071	0.142731	0	0.132545			kappa-B-binding protein [Medicago truncatula]
GBSSR-VF-34	1	1	183	182	1	0.994536	0	0	0			?
GBSSR-VF-276	1	1	183	181	1	0.989071	0	0	0			monodehydroascorbate reductase I [Pisum sativum]
Mean	0.764267	6	183	178.938	3.75	0.977801	0.347732	0.177455	0.310506
Cultivated Accessions Panel
GBSSR-VF-115	0.476351	18	158	148	8	0.936709	0.61103	0.317568	0.536479			NAD(P)H-quinone oxidoreductase subunit N [Medicago truncatula]
GBSSR-VF-52	0.576923	14	158	156	8	0.987342	0.602893	0.544872	0.55901			monodehydroascorbate reductase I
GBSSR-VF-190	0.503356	8	158	149	4	0.943038	0.601144	0.322148	0.524879			Myocyte-specific enhancer factor 2B
GBSSR-VF-8	0.589172	19	158	157	10	0.993671	0.599375	0.382166	0.561017			?
GBSSR-VF-323	0.589172	8	158	157	5	0.993671	0.582377	0.732484	0.531372			?
GBSSR-VF-168	0.60596	10	158	151	4	0.955696	0.580918	0.423841	0.541021			GRAS family transcription factor [Medicago truncatula]
GBSSR-VF-84	0.523179	4	158	151	3	0.955696	0.505153	0.264901	0.38408			transporter 1 member 1-like isoform 1 [Glycine max]
GBSSR-VF-266	0.616438	7	158	146	5	0.924051	0.495191	0.445205	0.400239			?
GBSSR-VF-263	0.665584	8	158	154	4	0.974684	0.47567	0.324675	0.403368			tract-binding protein-like protein [Medicago truncatula]
GBSSR-VF-258	0.65942	3	158	138	2	0.873418	0.44917	0.202899	0.348293			cysteine proteinase precursor [Vicia narbonensis]
GBSSR-VF-32	0.741935	7	158	155	4	0.981013	0.40897	0.309677	0.364081			MTR_5g048060 [Medicago truncatula]
GBSSR-VF-22	0.746667	7	158	150	4	0.949367	0.404333	0.293333	0.361558			?
GBSSR-VF-285	0.75	7	158	152	4	0.962025	0.400342	0.289474	0.35832			?
GBSSR-VF-131	0.805732	11	158	157	7	0.993671	0.333482	0.254777	0.310943			RNA polymerase-associated protein CTR9 homolog [Glycine max]
GBSSR-VF-38	0.852564	3	158	156	2	0.987342	0.251397	0.217949	0.219797			phloem specific protein
GBSSR-VF-311	0.856688	3	158	157	2	0.993671	0.245547	0.22293	0.215401			phloem specific protein
GBSSR-VF-288	0.866242	4	158	157	3	0.993671	0.233356	0.101911	0.20894			?
GBSSR-VF-119	0.877419	5	158	155	4	0.981013	0.217336	0.212903	0.197628			?
GBSSR-VF-319	0.920382	5	158	157	3	0.993671	0.148262	0.0955414	0.140407			VHS and GAT domain protein [Glycine max]
GBSSR-VF-159	0.941935	2	158	155	2	0.981013	0.109386	0	0.103403			kappa-B-binding protein [Medicago truncatula]
GBSSR-VF-295	0.945161	3	158	155	2	0.981013	0.103663	0.0193548	0.0982899			Prefoldin subunit [Medicago truncatula]
GBSSR-VF-184	0.951923	3	158	156	2	0.987342	0.0915311	0.0320513	0.0873421			Prefoldin subunit [Medicago truncatula]
GBSSR-VF-154	0.962329	3	158	146	3	0.924051	0.0727388	0.0753425	0.0705448			uncharacterized protein LOC100777431 [Glycine max]
GBSSR-VF-19	1	1	158	152	1	0.962025	0	0	0			MTR_072s1002 [Medicago truncatula]
GBSSR-VF-276	1	1	158	155	1	0.981013	0	0	0			monodehydroascorbate reductase I [Pisum sativum]
GBSSR-VF-34	1	1	158	157	1	0.993671	0	0	0			?
Mean	0.770174	6.34615	158	153.038	3.76923	0.968598	0.327818	0.234077	0.289477
Portuguese Accessions Panel
GBSSR-VF-52	0.558036	11	114	112	7	0.982456	0.614796	0.526786	0.567604			monodehydroascorbate reductase I
GBSSR-VF-168	0.572072	10	114	111	4	0.973684	0.611598	0.432432	0.569099			GRAS family transcription factor [Medicago truncatula]
GBSSR-VF-190	0.486111	8	114	108	4	0.947368	0.597608	0.305556	0.516698			Myocyte-specific enhancer factor 2B
GBSSR-VF-115	0.47619	13	114	105	7	0.921053	0.591338	0.333333	0.508015			NAD(P)H-quinone oxidoreductase subunit N [Medicago truncatula]
GBSSR-VF-323	0.579646	7	114	113	5	0.991228	0.589005	0.787611	0.536317			?
GBSSR-VF-8	0.619469	14	114	113	7	0.991228	0.570209	0.39823	0.53374			?
GBSSR-VF-266	0.587156	6	114	109	4	0.95614	0.509679	0.46789	0.409132			?
GBSSR-VF-84	0.504505	3	114	111	2	0.973684	0.499959	0.324324	0.37498			transporter 1 member 1-like isoform 1 [Glycine max]
GBSSR-VF-258	0.613402	3	114	97	2	0.850877	0.47428	0.216495	0.361809			cysteine proteinase precursor [Vicia narbonensis]
GBSSR-VF-32	0.698198	7	114	111	4	0.973684	0.457146	0.369369	0.402688			MTR_5g048060 [Medicago truncatula]
GBSSR-VF-22	0.700935	7	114	107	4	0.938596	0.456808	0.35514	0.405302			?
GBSSR-VF-285	0.706422	7	114	109	4	0.95614	0.449668	0.348624	0.398018			?
GBSSR-VF-263	0.705357	5	114	112	3	0.982456	0.42319	0.303571	0.344273			tract-binding protein-like protein [Medicago truncatula]
GBSSR-VF-131	0.849558	8	114	113	6	0.991228	0.269912	0.221239	0.257845			RNA polymerase-associated protein CTR9 homolog [Glycine max]
GBSSR-VF-38	0.849558	3	114	113	2	0.991228	0.255619	0.230088	0.222949			phloem specific protein
GBSSR-VF-311	0.849558	3	114	113	2	0.991228	0.255619	0.230088	0.222949			phloem specific protein
GBSSR-VF-119	0.871681	4	114	113	3	0.991228	0.224802	0.221239	0.201446			?
GBSSR-VF-288	0.876106	3	114	113	2	0.991228	0.217088	0.106195	0.193525			?
GBSSR-VF-154	0.962963	3	114	108	3	0.947368	0.0716307	0.0740741	0.0696431			uncharacterized protein LOC100777431 [Glycine max]
GBSSR-VF-319	0.964602	3	114	113	2	0.991228	0.0682904	0.0530973	0.0659586			VHS and GAT domain protein [Glycine max]
GBSSR-VF-295	0.981982	3	114	111	2	0.973684	0.0353867	0.018018	0.0347606			Prefoldin subunit [Medicago truncatula]
GBSSR-VF-184	0.986607	2	114	112	2	0.982456	0.026427	0.0267857	0.0260778			Prefoldin subunit [Medicago truncatula]
GBSSR-VF-34	1	1	114	113	1	0.991228	0	0	0			?
GBSSR-VF-159	1	1	114	113	1	0.991228	0	0	0			kappa-B-binding protein [Medicago truncatula]
GBSSR-VF-276	1	1	114	111	1	0.973684	0	0	0			monodehydroascorbate reductase I [Pisum sativum]
GBSSR-VF-19	1	1	114	108	1	0.947368	0	0	0			MTR_072s1002 [Medicago truncatula]
Mean	0.769235	5.26923	114	110.462	3.26923	0.968961	0.318079	0.244238	0.277801
