# Supplementary material for: Genetic Diversity and Population Structure in Vicia faba L. Landraces and Wild Related Species Assessed by Nuclear SSRs
Source: PLoS One. 2016 May 11;11(5):e0154801. doi: 10.1371/journal.pone.0154801 (PMC4864303; doi:10.1371/journal.pone.0154801)
Supplement: S4 Table — Included are information about accessions (species, geographic coordinates, country provenance, type, region of origin). (XLSX) [file pone.0154801.s012.xlsx]

## Sheet: Sheet1
Accession	Major Allele Frquency	Genotype No	Sample Size	No. of observations	Allele No	Availability	Ho	He	PIC	F	Allelic Richness		Lat	Long	Species	Location	Location2	Type
Complete Accession Panel
2296	0.708333	1.625	3	3	1.9375	1	0.4375	0.333333	0.279514	-0.335537	2		32.65	-16.9167	V.faba	Madeira	Madeira	Cultivated
5399	0.739583	2	3	3	2.0625	1	0.1875	0.315972	0.274595	0.387775	2.115		39.7	-8.8	V.faba	Leiria	Portugal_Centre	Cultivated
5407	0.760417	1.8125	3	3	2	1	0.25	0.302083	0.258391	0.147792	1.885		38.0333	-7.88333	V.faba	Beja	Portugal_South	Cultivated
2194	0.770833	1.9375	3	3	1.8125	1	0.25	0.288194	0.234857	0.111846	2.077		38.7139	-9.13944	V.faba	Lisboa	Portugal_Centre	Cultivated
409	0.791667	1.75	3	3	1.8125	1	0.291667	0.284722	0.234761	-0.0438017	1.923		38.5243	-8.89261	V.faba	Setubal	Portugal_South	Cultivated
5335	0.776042	1.625	3	2.6875	1.75	0.895833	0.40625	0.282118	0.229968	-0.41	2		37.0333	-7.91667	V.faba	Faro	Portugal_South	Cultivated
2193	0.760417	1.75	3	3	1.8125	1	0.416667	0.277778	0.235725	-0.47037	1.962		38.0333	-7.88333	V.faba	Beja	Portugal_South	Cultivated
FAB470	0.802083	1.6875	3	3	1.8125	1	0.354167	0.270833	0.22338	-0.272727	1.962		30.05	31.2333	V.faba	Egypt	East	Cultivated
424	0.802083	1.625	3	3	1.75	1	0.375	0.256944	0.211613	-0.418462	1.885		37.0333	-7.91667	V.faba	Faro	Portugal_South	Cultivated
5397	0.8125	1.75	3	3	1.75	1	0.166667	0.243056	0.206983	0.239773	1.846		38.0333	-7.88333	V.faba	Beja	Portugal_South	Cultivated
FAB6665	0.796875	1.4375	2	2	1.625	1	0.25	0.242188	0.196777	-0.05	1.731		34.0209	-6.84165	V.faba	Morocco	Morocco	Cultivated
2288	0.833333	1.875	3	2.9375	1.9375	0.979167	0.291667	0.239583	0.214024	-0.22849	1.846		32.65	-16.9167	V.faba	Madeira	Madeira	Cultivated
2219	0.791667	1.625	3	3	1.5625	1	0.25	0.236111	0.185378	-0.0420455	1.615		41.8067	-6.75889	V.faba	Bragança	Portugal_North	Cultivated
5360	0.802083	1.75	3	2.9375	1.625	0.979167	0.270833	0.236111	0.188272	-0.159259	1.731		37.8244	-25.7472	V.faba	Açores	Açores	Cultivated
2243	0.822917	1.6875	3	3	1.6875	1	0.25	0.232639	0.191647	-0.0957576	1.654		41.295833	-7.74611	V.faba	VilaReal	Portugal_North	Cultivated
2282	0.802083	1.8125	3	3	1.5625	1	0.1875	0.232639	0.181809	0.137037	1.769		32.65	-16.9167	V.faba	Madeira	Madeira	Cultivated
FAB6429	0.84375	1.6875	3	2.9375	1.75	0.979167	0.3125	0.229167	0.194444	-0.31697	2.038		34.0209	-6.84165	V.faba	Morocco	Morocco	Cultivated
2302	0.8125	1.3125	3	3	1.5625	1	0.375	0.222222	0.175154	-0.588889	1.692		32.65	-16.9167	V.faba	Madeira	Madeira	Cultivated
5402	0.84375	1.625	3	3	1.625	1	0.229167	0.21875	0.179688	-0.0939394	1.885		39.7	-8.8	V.faba	Leiria	Portugal_Centre	Cultivated
5357	0.838542	1.625	3	2.875	1.625	0.958333	0.177083	0.217882	0.178379	0.1625	1.731		-	-	V.faba	CNV	Comercial	Cultivated
2303	0.833333	1.6875	3	3	1.625	1	0.25	0.215278	0.174961	-0.173333	1.692		32.65	-16.9167	V.faba	Madeira	Madeira	Cultivated
FAB402	0.833333	1.5625	3	3	1.5625	1	0.145833	0.215278	0.174961	0.325	1.692		9.03	38.74	V.faba	Ethiopia	East	Cultivated
2293	0.822917	1.75	3	3	1.625	1	0.145833	0.211806	0.17718	0.2329	1.731		32.65	-16.9167	V.faba	Madeira	Madeira	Cultivated
BGE019747	0.84375	1.5	3	2.9375	1.5	0.979167	0.104167	0.211806	0.166184	0.475	1.615		28.2686	-16.605556	V.faba	Tenerife	Spain_Canarias	Cultivated
2290	0.859375	1.625	3	2.875	1.625	0.958333	0.21875	0.203993	0.17047	-0.102694	1.923		32.65	-16.9167	V.faba	Madeira	Madeira	Cultivated
5393	0.854167	1.625	3	3	1.625	1	0.25	0.190972	0.160976	-0.295238	1.692		39.3167	-7.41667	V.faba	Portalegre	Portugal_South	Cultivated
5395	0.869792	1.5625	3	2.875	1.625	0.958333	0.21875	0.186632	0.16015	-0.148052	1.846		40.6333	-8.65	V.faba	Aveiro	Portugal_North	Cultivated
2231	0.875	1.5625	3	2.8125	1.625	0.9375	0.1875	0.184028	0.156732	-0.0625	1.808		41.8067	-6.75889	V.faba	Bragança	Portugal_North	Cultivated
2281	0.84375	1.4375	3	3	1.375	1	0.229167	0.177083	0.135127	-0.305556	1.423		32.65	-16.9167	V.faba	Madeira	Madeira	Cultivated
449	0.880208	1.5	3	2.875	1.5	0.958333	0.239583	0.176215	0.143657	-0.329167	1.731		39.2333	-8.683333	V.faba	Santarém	Portugal_Centre	Cultivated
BGE003377	0.880208	1.5625	3	2.75	1.5625	0.916667	0.21875	0.176215	0.148865	-0.24053	1.808		42.8778	-8.544444	V.faba	Galicia	Spain_North	Cultivated
5337	0.875	1.5625	3	2.8125	1.5625	0.9375	0.177083	0.174479	0.147805	-0.0833333	1.923		37.0333	-7.91667	V.faba	Faro	Portugal_South	Cultivated
BGE002106	0.875	1.4375	3	2.8125	1.4375	0.9375	0.125	0.173611	0.137924	0.228571	1.692		43.3333	-6	V.faba	Asturias	Spain_North	Cultivated
2304	0.869792	1.5625	3	2.9375	1.5	0.979167	0.177083	0.172743	0.142403	-0.0922078	1.808		32.65	-16.9167	V.faba	Madeira	Madeira	Cultivated
BGE001893	0.885417	1.5	3	3	1.5	1	0.104167	0.163194	0.136478	0.236364	1.615		40.0667	-2.15	V.faba	Cuenca	Spain_Centre	Cultivated
FAB391	0.885417	1.375	3	3	1.375	1	0.104167	0.15625	0.122975	0.3	1.769		30.05	31.2333	V.faba	Egypt	East	Cultivated
5336	0.895833	1.375	3	3	1.375	1	0.0833333	0.145833	0.116319	0.35	1.462		39.8167	-7.5	V.faba	C.Branco	Portugal_Centre	Cultivated
5362	0.895833	1.4375	3	3	1.4375	1	0.145833	0.145833	0.121528	-0.0318182	1.577		37.8244	-25.7472	V.faba	Açores	Açores	Cultivated
FAB5027	0.885417	1.375	3	3	1.4375	1	0.145833	0.145833	0.121528	-0.0157576	1.577		34.0209	-6.84165	V.faba	Morocco	Morocco	Cultivated
5396	0.885417	1.375	3	2.875	1.375	0.958333	0.145833	0.138889	0.111497	-0.04	1.692		40.5333	-7.333333	V.faba	Guarda	Portugal_Centre	Cultivated
5340	0.90625	1.375	3	3	1.375	1	0.0625	0.135417	0.109664	0.4	1.538		37.8244	-25.7472	V.faba	Açores	Açores	Cultivated
5361	0.90625	1.375	3	3	1.4375	1	0.1875	0.135417	0.113137	-0.314286	1.577		37.8244	-25.7472	V.faba	Açores	Açores	Cultivated
2297	0.911458	1.4375	3	2.9375	1.375	0.979167	0.135417	0.124132	0.10228	-0.133333	1.615		32.65	-16.9167	V.faba	Madeira	Madeira	Cultivated
NAR28	0.895833	1.25	3	2.875	1.3125	0.958333	0.0208333	0.121528	0.0965471	0.833333	1.269		38.7139	-9.13944	V.narbonensis	Portugal	Portugal_Centre	Wild
BGE022395	0.911458	1.3125	3	2.75	1.3125	0.916667	0.15625	0.117188	0.0957212	-0.356061	1.692		42.8167	-1.65	V.faba	Navarra	Spain_North	Cultivated
2285	0.916667	1.4375	3	3	1.375	1	0.125	0.114583	0.0963542	-0.12	1.538		32.65	-16.9167	V.faba	Madeira	Madeira	Cultivated
FAB247	0.90625	1.1875	3	2.875	1.3125	0.958333	0.1875	0.114583	0.0917245	-0.52	1.615		9.03	38.74	V.faba	Ethiopia	East	Cultivated
2242	0.9375	1.375	3	3	1.375	1	0.125	0.104167	0.0896991	-0.2	1.346		41.8067	-6.75889	V.faba	Bragança	Portugal_North	Cultivated
BGE010775	0.927083	1.3125	3	2.9375	1.3125	0.979167	0.104167	0.104167	0.0862269	-0.00833333	1.538		37.8833	-4.76667	V.faba	Córdoba	Spain_South	Cultivated
5334	0.932292	1.3125	3	2.9375	1.3125	0.979167	0.114583	0.0963542	0.082411	-0.206061	1.538		38.7139	-9.13944	V.faba	Lisboa	Portugal_Centre	Cultivated
NAR1	0.927083	1.25	3	3	1.25	1	0.0208333	0.0868056	0.0735918	0.6	1.154		37.9667	23.716667	V.narbonensis	Greece	East	Wild
5333	0.9375	1.125	2	2	1.1875	1	0.125	0.078125	0.0615234	-0.555556	2.154		38.7139	-9.13944	V.faba	Lisboa	Portugal_Centre	Cultivated
5330	0.953125	1.25	3	2.6875	1.25	0.895833	0.09375	0.0755208	0.0638925	-0.233333	1.769		37.8244	-25.7472	V.faba	Açores	Açores	Cultivated
5408	0.958333	1.25	3	3	1.25	1	0.0833333	0.0694444	0.0597994	-0.2	1.385		40.6333	-8.65	V.faba	Aveiro	Portugal_North	Cultivated
BGE010857	0.947917	1.1875	3	3	1.25	1	0.0416667	0.0694444	0.0603781	0.5	1.577		37.3833	-5.98333	V.faba	Andalucia	Spain_South	Cultivated
BGE001894	0.958333	1.125	3	2.8125	1.125	0.9375	0	0.0555556	0.0432099	1	1.154		40.0667	-2.15	V.narbonensis	Cuenca	Spain_Centre	Wild
NAR8	0.958333	1.125	3	2.9375	1.125	0.979167	0	0.0555556	0.0432099	1	1.115		41.0136	28.955	V.narbonensis	Turkey	East	Wild
BGE011729	0.96875	1.125	3	2.9375	1.125	0.979167	0.0208333	0.0451389	0.0365548	0.4	1.115		37.8833	-4.76667	V.narbonensis	Córdoba	Spain_South	Wild
BGE032017	0.90625	0.9375	2	1.8125	1	0.90625	0.0625	0.03125	0.0859375	-	1.077		28.15	-15.4167	V.narbonensis	LasPalmas	Spain_Canarias	Wild
NAR177	0.989583	1.0625	3	2.875	1.0625	0.958333	0.0208333	0.0173611	0.0149498	-0.2	1.115		41.0136	28.955	V.johannis	Turkey	East	Wild
NAR49	0.9375	0.9375	3	2.6875	0.9375	0.895833	0	0	0.0625	-	1.038		37.9333	58.3667	V.johannis	Turkmenistan	East	Wild
NAR139	1	1	3	2.9375	1	0.979167	0	0	0	-	1.038		40.3833	-3.71667	V.narbonensis	Spain	Spain_Centre	Wild
Cultivated Accessions Panel
2296	0.711538	1.73077	3	3	2	1	0.461538	0.34188	0.286681	-0.376703			32.65	-16.9167	V.faba	Madeira	Madeira	Cultivated
2194	0.74359	2.03846	3	3	2.07692	1	0.371795	0.33547	0.281398	-0.105813			38.7139	-9.13944	V.faba	Lisboa	Portugal_Centre	Cultivated
5399	0.737179	1.96154	3	3	2.11538	1	0.230769	0.32265	0.28306	0.264864			39.7	-8.8	V.faba	Leiria	Portugal_Centre	Cultivated
409	0.75	1.88462	3	2.96154	1.88462	0.987179	0.294872	0.316239	0.259497	0.0422559			38.5243	-8.89261	V.faba	Setubal	Portugal_South	Cultivated
FAB6429	0.759615	1.96154	3	2.88462	1.92308	0.961538	0.301282	0.313568	0.260769	-0.0113238			34.0209	-6.84165	V.faba	Morocco	Morocco	Cultivated
FAB470	0.769231	1.80769	3	3	1.96154	1	0.384615	0.307692	0.258903	-0.24596			30.05	31.2333	V.faba	Egypt	East	Cultivated
5407	0.762821	1.88462	3	3	1.88462	1	0.230769	0.290598	0.242047	0.184037			38.0333	-7.88333	V.faba	Beja	Portugal_South	Cultivated
5402	0.782051	1.80769	3	3	1.88462	1	0.217949	0.286325	0.241097	0.166146			39.7	-8.8	V.faba	Leiria	Portugal_Centre	Cultivated
FAB6665	0.769231	1.53846	2	2	1.73077	1	0.326923	0.283654	0.229868	-0.166667			34.0209	-6.84165	V.faba	Morocco	Morocco	Cultivated
424	0.782051	1.69231	3	2.96154	1.84615	0.987179	0.410256	0.282051	0.233737	-0.411603			37.0333	-7.91667	V.faba	Faro	Portugal_South	Cultivated
2193	0.769231	1.73077	3	2.88462	1.88462	0.961538	0.371795	0.279915	0.239613	-0.32303			38.0333	-7.88333	V.faba	Beja	Portugal_South	Cultivated
2219	0.75641	1.73077	3	3	1.61538	1	0.282051	0.273504	0.211657	-0.0224242			41.8067	-6.75889	V.faba	Bragança	Portugal_North	Cultivated
2282	0.762821	1.84615	3	2.92308	1.69231	0.974359	0.192308	0.271368	0.218008	0.25596			32.65	-16.9167	V.faba	Madeira	Madeira	Cultivated
5335	0.794872	1.57692	3	2.65385	1.69231	0.884615	0.371795	0.258547	0.210752	-0.414949			37.0333	-7.91667	V.faba	Faro	Portugal_South	Cultivated
2302	0.788462	1.46154	3	3	1.69231	1	0.371795	0.254274	0.206493	-0.439773			32.65	-16.9167	V.faba	Madeira	Madeira	Cultivated
2290	0.810897	1.73077	3	2.80769	1.76923	0.935897	0.301282	0.249466	0.209487	-0.19899			32.65	-16.9167	V.faba	Madeira	Madeira	Cultivated
5397	0.814103	1.76923	3	3	1.84615	1	0.192308	0.247863	0.214862	0.18345			38.0333	-7.88333	V.faba	Beja	Portugal_South	Cultivated
5360	0.804487	1.69231	3	2.92308	1.65385	0.974359	0.288462	0.245192	0.19726	-0.173535			37.8244	-25.7472	V.faba	Açores	Açores	Cultivated
2243	0.814103	1.61538	3	3	1.65385	1	0.282051	0.241453	0.194741	-0.166098			41.295833	-7.74611	V.faba	VilaReal	Portugal_North	Cultivated
5337	0.817308	1.65385	3	2.80769	1.76923	0.935897	0.230769	0.239316	0.203281	0.00749029			37.0333	-7.91667	V.faba	Faro	Portugal_South	Cultivated
2293	0.810897	1.80769	3	2.96154	1.69231	0.987179	0.224359	0.238782	0.197438	-0.00735931			32.65	-16.9167	V.faba	Madeira	Madeira	Cultivated
FAB391	0.820513	1.61538	3	2.88462	1.69231	0.961538	0.173077	0.235577	0.19542	0.224542			30.05	31.2333	V.faba	Egypt	East	Cultivated
2288	0.826923	1.76923	3	2.96154	1.80769	0.987179	0.269231	0.235043	0.201448	-0.154872			32.65	-16.9167	V.faba	Madeira	Madeira	Cultivated
5393	0.814103	1.69231	3	3	1.69231	1	0.24359	0.230769	0.191595	-0.0952381			39.3167	-7.41667	V.faba	Portalegre	Portugal_South	Cultivated
BGE019747	0.833333	1.57692	3	2.96154	1.57692	0.987179	0.128205	0.226496	0.181149	0.382468			28.2686	-16.605556	V.faba	Tenerife	Spain_Canarias	Cultivated
FAB402	0.826923	1.61538	3	2.92308	1.61538	0.974359	0.179487	0.224893	0.184321	0.195238			9.03	38.74	V.faba	Ethiopia	East	Cultivated
5395	0.836538	1.69231	3	2.88462	1.73077	0.961538	0.224359	0.219551	0.186932	-0.0335664			40.6333	-8.65	V.faba	Aveiro	Portugal_North	Cultivated
449	0.830128	1.5	3	2.84615	1.57692	0.948718	0.288462	0.217415	0.174765	-0.316017			39.2333	-8.683333	V.faba	Santarém	Portugal_Centre	Cultivated
2303	0.842949	1.69231	3	2.96154	1.65385	0.987179	0.237179	0.217415	0.178682	-0.121569			32.65	-16.9167	V.faba	Madeira	Madeira	Cultivated
2304	0.839744	1.65385	3	2.84615	1.65385	0.948718	0.25641	0.212607	0.178115	-0.225874			32.65	-16.9167	V.faba	Madeira	Madeira	Cultivated
5357	0.849359	1.61538	3	2.88462	1.65385	0.961538	0.185897	0.208868	0.174527	0.0923077			-	-	V.faba	CNV	Comercial	Cultivated
2231	0.846154	1.65385	3	2.84615	1.65385	0.948718	0.179487	0.205128	0.171652	0.074359			41.8067	-6.75889	V.faba	Bragança	Portugal_North	Cultivated
5362	0.846154	1.53846	3	3	1.57692	1	0.217949	0.205128	0.168091	-0.0874126			37.8244	-25.7472	V.faba	Açores	Açores	Cultivated
BGE002106	0.842949	1.53846	3	2.84615	1.57692	0.948718	0.160256	0.204594	0.167405	0.164316			43.3333	-6	V.faba	Asturias	Spain_North	Cultivated
BGE003377	0.849359	1.57692	3	2.80769	1.65385	0.935897	0.288462	0.204594	0.172272	-0.378788			42.8778	-8.544444	V.faba	Galicia	Spain_North	Cultivated
BGE001893	0.858974	1.53846	3	3	1.61538	1	0.166667	0.198718	0.165776	0.0848485			40.0667	-2.15	V.faba	Cuenca	Spain_Centre	Cultivated
2281	0.833333	1.42308	3	3	1.42308	1	0.282051	0.196581	0.15076	-0.439394			32.65	-16.9167	V.faba	Madeira	Madeira	Cultivated
5340	0.842949	1.57692	3	2.96154	1.5	0.987179	0.0833333	0.196047	0.157433	0.477778			37.8244	-25.7472	V.faba	Açores	Açores	Cultivated
FAB5027	0.833333	1.46154	3	2.96154	1.53846	0.987179	0.179487	0.192308	0.15717	0.0293007			34.0209	-6.84165	V.faba	Morocco	Morocco	Cultivated
BGE010857	0.852564	1.53846	3	3	1.57692	1	0.0897436	0.190171	0.159129	0.537576			37.3833	-5.98333	V.faba	Andalucia	Spain_South	Cultivated
5361	0.871795	1.5	3	2.96154	1.53846	0.987179	0.217949	0.179487	0.148504	-0.206993			37.8244	-25.7472	V.faba	Açores	Açores	Cultivated
5396	0.858974	1.42308	3	2.73077	1.46154	0.910256	0.230769	0.178419	0.142265	-0.278788			40.5333	-7.333333	V.faba	Guarda	Portugal_Centre	Cultivated
BGE010775	0.86859	1.5	3	2.92308	1.5	0.974359	0.160256	0.176816	0.144791	0.084573			37.8833	-4.76667	V.faba	Córdoba	Spain_South	Cultivated
2297	0.862179	1.46154	3	2.88462	1.5	0.961538	0.205128	0.173077	0.142918	-0.191185			32.65	-16.9167	V.faba	Madeira	Madeira	Cultivated
BGE022395	0.871795	1.38462	3	2.76923	1.46154	0.923077	0.217949	0.165598	0.136211	-0.335017			42.8167	-1.65	V.faba	Navarra	Spain_North	Cultivated
2285	0.878205	1.57692	3	3	1.53846	1	0.179487	0.16453	0.13883	-0.11			32.65	-16.9167	V.faba	Madeira	Madeira	Cultivated
5336	0.884615	1.42308	3	2.96154	1.42308	0.987179	0.0897436	0.15812	0.127968	0.380909			39.8167	-7.5	V.faba	C.Branco	Portugal_Centre	Cultivated
5334	0.891026	1.42308	3	2.92308	1.46154	0.974359	0.205128	0.148504	0.124696	-0.36936			38.7139	-9.13944	V.faba	Lisboa	Portugal_Centre	Cultivated
FAB247	0.878205	1.30769	3	2.73077	1.42308	0.910256	0.205128	0.147436	0.121261	-0.381818			9.03	38.74	V.faba	Ethiopia	East	Cultivated
5330	0.894231	1.38462	3	2.61538	1.42308	0.871795	0.173077	0.146368	0.121008	-0.19			37.8244	-25.7472	V.faba	Açores	Açores	Cultivated
5333	0.875	1.23077	3	2.19231	1.38462	0.730769	0.141026	0.145299	0.117217	-2.77556e-17			38.7139	-9.13944	V.faba	Lisboa	Portugal_Centre	Cultivated
5408	0.916667	1.34615	3	3	1.38462	1	0.141026	0.121795	0.101318	-0.16			40.6333	-8.65	V.faba	Aveiro	Portugal_North	Cultivated
2242	0.923077	1.30769	3	3	1.34615	1	0.128205	0.106838	0.0902184	-0.218182			41.8067	-6.75889	V.faba	Bragança	Portugal_North	Cultivated
Portugal Accessions Panel
2296	0.711538	1.73077	3	3	2	1	0.461538	0.34188	0.286681	-0.376703			32.65	-16.9167	V.faba	Madeira	Madeira	Cultivated
2194	0.74359	2.03846	3	3	2.07692	1	0.371795	0.33547	0.281398	-0.105813			38.7139	-9.13944	V.faba	Lisboa	Portugal_Centre	Cultivated
5399	0.737179	1.96154	3	3	2.11538	1	0.230769	0.32265	0.28306	0.264864			39.7	-8.8	V.faba	Leiria	Portugal_Centre	Cultivated
409	0.75	1.88462	3	2.96154	1.88462	0.987179	0.294872	0.316239	0.259497	0.0422559			38.5243	-8.89261	V.faba	Setubal	Portugal_South	Cultivated
5407	0.762821	1.88462	3	3	1.88462	1	0.230769	0.290598	0.242047	0.184037			38.0333	-7.88333	V.faba	Beja	Portugal_South	Cultivated
5402	0.782051	1.80769	3	3	1.88462	1	0.217949	0.286325	0.241097	0.166146			39.7	-8.8	V.faba	Leiria	Portugal_Centre	Cultivated
424	0.782051	1.69231	3	2.96154	1.84615	0.987179	0.410256	0.282051	0.233737	-0.411603			37.0333	-7.91667	V.faba	Faro	Portugal_South	Cultivated
2193	0.769231	1.73077	3	2.88462	1.88462	0.961538	0.371795	0.279915	0.239613	-0.32303			38.0333	-7.88333	V.faba	Beja	Portugal_South	Cultivated
2219	0.75641	1.73077	3	3	1.61538	1	0.282051	0.273504	0.211657	-0.0224242			41.8067	-6.75889	V.faba	Bragança	Portugal_North	Cultivated
2282	0.762821	1.84615	3	2.92308	1.69231	0.974359	0.192308	0.271368	0.218008	0.25596			32.65	-16.9167	V.faba	Madeira	Madeira	Cultivated
5335	0.794872	1.57692	3	2.65385	1.69231	0.884615	0.371795	0.258547	0.210752	-0.414949			37.0333	-7.91667	V.faba	Faro	Portugal_South	Cultivated
2302	0.788462	1.46154	3	3	1.69231	1	0.371795	0.254274	0.206493	-0.439773			32.65	-16.9167	V.faba	Madeira	Madeira	Cultivated
2290	0.810897	1.73077	3	2.80769	1.76923	0.935897	0.301282	0.249466	0.209487	-0.19899			32.65	-16.9167	V.faba	Madeira	Madeira	Cultivated
5397	0.814103	1.76923	3	3	1.84615	1	0.192308	0.247863	0.214862	0.18345			38.0333	-7.88333	V.faba	Beja	Portugal_South	Cultivated
5360	0.804487	1.69231	3	2.92308	1.65385	0.974359	0.288462	0.245192	0.19726	-0.173535			37.8244	-25.7472	V.faba	Açores	Açores	Cultivated
2243	0.814103	1.61538	3	3	1.65385	1	0.282051	0.241453	0.194741	-0.166098			41.295833	-7.74611	V.faba	VilaReal	Portugal_North	Cultivated
5337	0.817308	1.65385	3	2.80769	1.76923	0.935897	0.230769	0.239316	0.203281	0.00749029			37.0333	-7.91667	V.faba	Faro	Portugal_South	Cultivated
2293	0.810897	1.80769	3	2.96154	1.69231	0.987179	0.224359	0.238782	0.197438	-0.00735931			32.65	-16.9167	V.faba	Madeira	Madeira	Cultivated
2288	0.826923	1.76923	3	2.96154	1.80769	0.987179	0.269231	0.235043	0.201448	-0.154872			32.65	-16.9167	V.faba	Madeira	Madeira	Cultivated
5393	0.814103	1.69231	3	3	1.69231	1	0.24359	0.230769	0.191595	-0.0952381			39.3167	-7.41667	V.faba	Portalegre	Portugal_South	Cultivated
5395	0.836538	1.69231	3	2.88462	1.73077	0.961538	0.224359	0.219551	0.186932	-0.0335664			40.6333	-8.65	V.faba	Aveiro	Portugal_North	Cultivated
449	0.830128	1.5	3	2.84615	1.57692	0.948718	0.288462	0.217415	0.174765	-0.316017			39.2333	-8.683333	V.faba	Santarém	Portugal_Centre	Cultivated
2303	0.842949	1.69231	3	2.96154	1.65385	0.987179	0.237179	0.217415	0.178682	-0.121569			32.65	-16.9167	V.faba	Madeira	Madeira	Cultivated
2304	0.839744	1.65385	3	2.84615	1.65385	0.948718	0.25641	0.212607	0.178115	-0.225874			32.65	-16.9167	V.faba	Madeira	Madeira	Cultivated
2231	0.846154	1.65385	3	2.84615	1.65385	0.948718	0.179487	0.205128	0.171652	0.074359			41.8067	-6.75889	V.faba	Bragança	Portugal_North	Cultivated
5362	0.846154	1.53846	3	3	1.57692	1	0.217949	0.205128	0.168091	-0.0874126			37.8244	-25.7472	V.faba	Açores	Açores	Cultivated
2281	0.833333	1.42308	3	3	1.42308	1	0.282051	0.196581	0.15076	-0.439394			32.65	-16.9167	V.faba	Madeira	Madeira	Cultivated
5340	0.842949	1.57692	3	2.96154	1.5	0.987179	0.0833333	0.196047	0.157433	0.477778			37.8244	-25.7472	V.faba	Açores	Açores	Cultivated
5361	0.871795	1.5	3	2.96154	1.53846	0.987179	0.217949	0.179487	0.148504	-0.206993			37.8244	-25.7472	V.faba	Açores	Açores	Cultivated
5396	0.858974	1.42308	3	2.73077	1.46154	0.910256	0.230769	0.178419	0.142265	-0.278788			40.5333	-7.333333	V.faba	Guarda	Portugal_Centre	Cultivated
2297	0.862179	1.46154	3	2.88462	1.5	0.961538	0.205128	0.173077	0.142918	-0.191185			32.65	-16.9167	V.faba	Madeira	Madeira	Cultivated
2285	0.878205	1.57692	3	3	1.53846	1	0.179487	0.16453	0.13883	-0.11			32.65	-16.9167	V.faba	Madeira	Madeira	Cultivated
5336	0.884615	1.42308	3	2.96154	1.42308	0.987179	0.0897436	0.15812	0.127968	0.380909			39.8167	-7.5	V.faba	C.Branco	Portugal_Centre	Cultivated
5334	0.891026	1.42308	3	2.92308	1.46154	0.974359	0.205128	0.148504	0.124696	-0.36936			38.7139	-9.13944	V.faba	Lisboa	Portugal_Centre	Cultivated
5330	0.894231	1.38462	3	2.61538	1.42308	0.871795	0.173077	0.146368	0.121008	-0.19			37.8244	-25.7472	V.faba	Açores	Açores	Cultivated
5333	0.875	1.23077	3	2.19231	1.38462	0.730769	0.141026	0.145299	0.117217	-2.77556e-17			38.7139	-9.13944	V.faba	Lisboa	Portugal_Centre	Cultivated
5408	0.916667	1.34615	3	3	1.38462	1	0.141026	0.121795	0.101318	-0.16			40.6333	-8.65	V.faba	Aveiro	Portugal_North	Cultivated
2242	0.923077	1.30769	3	3	1.34615	1	0.128205	0.106838	0.0902184	-0.218182			41.8067	-6.75889	V.faba	Bragança	Portugal_North	Cultivated
