# Supplementary material for: Genetic Diversity and Population Structure in Vicia faba L. Landraces and Wild Related Species Assessed by Nuclear SSRs
Source: PLoS One. 2016 May 11;11(5):e0154801. doi: 10.1371/journal.pone.0154801 (PMC4864303; doi:10.1371/journal.pone.0154801)
Supplement: S5 Table — Each spreadsheet represents one of the three different levels of analysis: all cultivated and wild accessions; cultivated accessions; Portuguese accessions (XLSX) [file pone.0154801.s013.xlsx]

## Sheet: CompleteAccessionPanel
Pairwise Fst between accessions
	5330	5340	5360	5361	5362	5357	2281	2282	2285	2288	2290	2293	2296	2297	2302	2303	2304	FAB6429	FAB6665	449	2194	5333	5334	5336	5396	5399	5402	2219	2231	2242	2243	5395	5408	409	424	2193	5335	5337	5393	5397	5407	BGE019747	BGE001893	BGE003377	BGE022395	FAB402	FAB470	BGE010775	BGE010857
5330	0
5340	0.0681818	0
5360	0.0382353	0.161017	0
5361	4.67462e-17	0	0.111465	0
5362	0.0795455	0.0575221	0.11976	0	0
5357	0.121547	0.13253	0.0586735	0.117647	0.0923567	0
2281	0.173077	0.149254	0.117143	0.204545	0.184783	0.127907	0
2282	0.0714286	0.160714	0	0.0704225	0.0574324	0	0.103659	0
2285	0.0641026	0.148649	0.0816327	0.0604396	0.07	0.0474453	0.118421	0.0116279	0
2288	0	0.0480769	0	0	0	0	0.034375	0	0	0
2290	0.235714	0.25	0.0412371	0.206395	0.172414	0.182432	0.355319	0.00833333	0.305263	0.0970874	0
2293	0.122807	0.215116	0	0.125	0.0729167	0	0.194286	0	0.0357143	0	0	0
2296	0.127404	0.0801105	0	0.105114	0.0934066	0.0169903	0.170673	0	0.105263	0	0	0	0
2297	0.0625	0.110169	0.0612903	0.111111	0.1	0.0903226	0.00892857	0.028169	0.016129	0	0.352273	0.164557	0.161538	0
2302	0.126582	0.121429	0.0267857	0.0655738	0.0653846	0.0535714	0.275281	0	0.188889	0.00909091	0	0	0	0.230769	0
2303	0.1	0	0.0935829	0.0322581	0.0413534	0.0625	0.111842	0.0581395	0.163043	0	0.183824	0.118644	0.0384615	0.0597015	0.0526316	0
2304	0.0416667	0	0.00909091	0	0	0.101695	0.167742	0	0.0394737	0	0.0722543	0.044586	0.00819672	0.104478	0.028169	0.0649351	0
FAB6429	0.0277778	0	0.0213904	0	0	0.0192308	0.0294118	0	0	0	0.138756	0.0202312	0	0	0.0625	0	0	0
FAB6665	0.14494	0.0795672	0.132283	0.197287	0.177843	0.145936	0.219436	0.151193	0.261919	0.111348	0.288664	0.26084	0.146593	0.123638	0.25807	0.152174	0.0792752	0.0574907	0
449	0.0454545	0	0.00862069	0	0.1	0.0561798	0.168675	0.0060241	0.0742188	0.0308989	0.0635359	0.0245399	0	0.145695	0.0328947	0.0496894	0	0	0.1238	0
2194	0.0763158	0.00310559	0	0	0.0245399	0.0367647	0.2109	0	0.164773	0	0	0	0	0.200508	0	0.00819672	0	0	0.0509745	0	0
5333	0.186092	0.0712831	0.14614	0.24558	0.321456	0.247525	0.283582	0.187602	0.261538	0.157559	0.328915	0.266641	0.175573	0.262857	0.346042	0.277199	0	0.082043	0.134328	0.0322581	0.0860236	0
5334	0.25	0.3	0.237288	0.36194	0.354167	0.118243	0.33	0.231928	0.27027	0.232955	0.423581	0.313559	0.242574	0.332117	0.363372	0.375676	0.223404	0.203704	0.186463	0.220395	0.209677	0.277685	0
5336	4.22942e-17	0.075	0	0.00970874	0.130952	0.08125	0.170213	0	0	0.0411392	0.131579	0	0.0145349	0.114754	0.0597015	0.142857	0	0.0102041	0.156517	0	0	0.0404858	0.20082	0
5396	0.225543	0.155629	0.151515	0.22549	0.176471	0.111413	0.210059	0.127717	0.161765	0.115789	0.273128	0.207692	0.150685	0.175497	0.242021	0.246193	0.0436242	0.0742857	0.0442978	0.124277	0.130435	0.032096	0.00869565	0.152597	0
5399	0.049505	0.0969388	0.00229358	0.0614525	0.0614973	0	0.136792	0	0.0657143	0	0.0911017	0.0144928	0	0.138614	0.04	0.116071	0	0	0	0.00985222	0	0.0557103	0.0267857	0.010989	0.0414634	0
5402	0.114458	0.0896552	0	0.121429	0.0543478	0.00591716	0	0	0	0	0.177184	0	0.0280612	0	0.125	0.0613497	0.0392157	0	0.173892	0.0310559	0.0820896	0.15493	0.199324	0.0217391	0.0705521	0.0737327	0
2219	0.227273	0.241758	0	0.227545	0.192308	0.134328	0.287129	0	0.216981	0.0846154	0.0409836	0.0178571	0	0.278075	0.0946746	0.25	0.0254777	0.119898	0.165257	0.0742857	0	0.151784	0.191558	0.0723684	0.0568862	0	0.104972	0
2231	0.0904255	0	0.0367647	0.0576923	0.117143	0.0447761	0.114754	0.0454545	0.05	0.0367647	0.14	0.0940594	0.016055	0.1	0.109375	0.0684211	0	0	0	0	0	0	0.0746753	0	0	0	0.0163934	0.0210526	0
2242	0.318182	0.357143	0.184375	0.367188	0.297619	0.222222	0.261538	0.157534	0.227273	0.16879	0.342784	0.181818	0.218421	0.309524	0.34375	0.339286	0.153226	0.180921	0.405674	0.24	0.257813	0.394495	0.392857	0.211864	0.228873	0.220588	0.05	0.25	0.158537	0
2243	0.119186	0	0	0.108392	0.129032	0.0254237	0.0686275	0	0.075188	0.0166667	0.15122	0.0382353	0	0.0793103	0.0873494	0.0217391	0	0	0.0989933	0	0	0	0.115108	0	0	0.0352113	0	0.0375723	0	0.102273	0
5395	0.125714	0	0.141827	0.0227273	0.09	0.125628	0.283582	0.13198	0.175497	0.0555556	0.0763158	0.136126	0.0223881	0.25	0.0613497	0.101695	0	0.0198864	0.0968703	0	0	0.058651	0.27193	0.0844156	0.1	0	0.19	0.0967742	0	0.337017	0.075	0
5408	0.0882353	0.227723	0.165493	0.0142857	0.04375	0.102362	0.243243	0.059322	0.0373134	0	0.328488	0.125	0.201754	0.0963855	0.169643	0.123894	0.146789	0.0466102	0.366694	0.19685	0.16879	0.525825	0.5	0.15625	0.354305	0.164773	0.163934	0.357143	0.2125	0.444444	0.244681	0.239437	0
409	0.05	0	0.0223881	0	0	0	0.0581395	0.00526316	0.0923567	0	0.0915493	0.0663265	0	0.04375	0.00581395	0	0	0	0	0	0	0.060241	0.12037	0.0245399	0.025	0	0	0.0606061	0	0.188235	0	0	0.142857	0
424	0.12069	0.1375	0	0.0915493	0.0387324	0.00571429	0.0828025	0	0.0639098	0	0.104592	0	0	0.0217391	0.0316456	0.0535714	0.00649351	0	0.141071	0.0689655	0.0180412	0.215211	0.254491	0.06	0.0948276	0.0189573	0	0.0117647	0.0461538	0.2	0.00892857	0.125	0.114754	0	0
2193	0.13587	0.10559	0.0238095	0.111842	0.125767	0.130435	0.246231	0.0274725	0.16879	0.0238095	0.00819672	0	0	0.245989	0.0304878	0.108108	0.0245399	0.0403226	0.203031	0	0	0.233501	0.32732	0.00675676	0.235981	0	0.129534	0.0890052	0.0634146	0.307692	0.0725806	0.0169492	0.25974	0.0103093	0.0984456	0
5335	0.144681	0.105769	0.0402542	0.115	0.0955882	0.0472103	0.196653	0.00904977	0.115385	0	0	0	0	0.168182	0.0382775	0.0547945	0.00985222	0	0.138298	0	0	0.16696	0.290123	0.0913462	0.118026	0.015444	0.0789474	0.0886076	0	0.246637	0.0592105	0	0.1875	0.0330579	0.0442478	0	0
5337	0.114458	0.142857	0.0625	0.108696	0.0744681	0	0.0860927	0	0	0	0.181159	0	0.0427136	0.0785714	0.135294	0.12069	0	0	0.193906	0.00636943	0.0955882	0.193076	0.204698	0.0559441	0.12931	0.0242718	0	0.151832	0.0673575	0.149254	0.0331325	0.15625	0.12069	0.0322581	0.0357143	0.120419	0.0322581	0
5393	0.0326087	0	0.0647059	0	0.113636	0.0462963	0.158784	0.0411392	0	0.0124224	0.195876	0.0612903	0.00561798	0.0976562	0.0856164	0.03125	0	0	0.174067	0	0.0284091	0.129889	0.270833	0	0.178571	0.0234375	0.0746753	0.188525	0	0.282143	0	0.0165563	0.132353	0	0.0945122	0.0221519	0.0320197	0.05	0
5397	0	0.0696203	0	0	0.0427632	0	0.15	0	0	0	0.0238095	0	0	0.1	0	0.0918919	0	0	0.0633724	0	0	0.0515002	0.0664336	0	0.0698324	0	0.00581395	0	0	0.167742	0	0.0111732	0.0859375	0	0	0	0.0174672	0	0	0
5407	0.167431	0.0901639	0.0327103	0.175393	0.0983607	0.0919283	0.1375	0.0315534	0.12069	0.00480769	0.0599078	0	0	0.194581	0.101485	0.111374	0.0447368	0	0.124	0	0	0.105348	0.203125	0.0530726	0.0926829	0	0	0.0272277	0	0.184066	0	0.0687204	0.292746	0	0.0731132	0	0	0.0427136	0.0684211	0.00242718	0
BGE019747	0.166667	0.202128	0	0.216667	0.218421	0.07	0.227723	0	0.25	0.0378788	0.00265957	0	0	0.25	0.0178571	0.0284091	0.158163	0.129717	0.299685	0.103093	0.00735294	0.335753	0.406522	0.12069	0.337891	0.137795	0.0744681	0.174312	0.161017	0.241379	0.0605263	0.217391	0.25	0.0747664	0.0721649	0.07	0.05	0.147059	0.146277	0.0454545	0.0934783	0
BGE001893	0.209581	0.264151	0.139344	0.265306	0.235099	0.145251	0.196078	0.122807	0.0758929	0.125	0.342553	0.142857	0.160287	0.191489	0.301587	0.30303	0.164557	0.0873494	0.110392	0.150602	0.207944	0.172414	0.158537	0.0625	0.130573	0.0837438	0.0536913	0.205405	0.0833333	0.232558	0.101852	0.253807	0.335878	0.140625	0.183333	0.21134	0.197531	0.0844156	0.166667	0.0487805	0.0763158	0.320513	0
BGE003377	0.00925926	0.128743	0	0.1875	0.142857	0.167431	0.124277	0.0798969	0.159236	0.00534759	0.2375	0.1375	0.0933333	0.0806452	0.213235	0.163317	0.0932203	0.0322581	0.0511214	0.0837838	0.0958904	0.0908693	0.159236	0.0480769	0.126984	0.0424107	0.0258621	0.131188	0.0514706	0.241071	0.038674	0.1875	0.295732	0.00769231	0.104592	0.127404	0.153409	0.126289	0.142857	0.0289474	0.0239234	0.184783	0.0964912	0
BGE022395	0	0.0838926	0.0923077	0.0340909	0.0357143	0.128788	0.0806452	0.107895	0.0390625	0	0.298387	0.174242	0.16309	0	0.202632	0.1	0.0762195	0	0.0233813	0.108333	0.112676	0.116547	0.226415	0.0761589	0.170213	0.0701357	0.0558824	0.243182	0.0681818	0.259375	0.12234	0.15051	0.0818966	0.0289474	0.104839	0.186321	0.162109	0.0775862	0.0925926	0.0614973	0.152174	0.243644	0.090625	0	0
FAB402	0.139205	0.101974	0.119403	0.0485075	0	0	0.272959	0.0369318	0.190789	0.0111732	0.0744681	0.0916667	0.0394089	0.219298	0	0.0789474	0	0.0446927	0.0613656	0.0880682	0	0.235623	0.211538	0.14939	0.0930233	0	0.159686	0.0539773	0.0634518	0.294643	0.0983607	0	0.167969	0	0.0263158	0.101562	0.0633188	0.127717	0.125	0	0.137168	0.158019	0.286765	0.219731	0.158163	0
FAB470	0.0446429	0	0	0.0108696	0.033557	0.0497382	0.0818182	0	0.0364964	0	0.0368421	0	0	0.0746753	0	0.0205882	0	0	0.080292	0	0	0.0251618	0.180124	0	0.0677966	0	0	0	0	0.138514	0	0.00284091	0.144444	0	0	0	0.00223214	0.0258621	0	0	0	0.0335052	0.0964912	0.0108108	0.0594595	0.038674	0
BGE010775	0.165493	0.265957	0.186441	0.278626	0.32	0.257979	0.239583	0.224432	0.181818	0.186441	0.410042	0.275	0.260274	0.244361	0.369681	0.327027	0.199324	0.1375	0.155292	0.177419	0.242718	0.166283	0.243697	0.105042	0.221519	0.174641	0.138514	0.297368	0.0873494	0.321429	0.153846	0.282258	0.397541	0.18984	0.266484	0.295455	0.268145	0.187898	0.208333	0.125767	0.19403	0.356195	0	0.0961538	0.0503597	0.352941	0.134969	0
BGE010857	0.304348	0.372093	0.25	0.37931	0.39313	0.277778	0.275	0.24	0.196429	0.240625	0.463801	0.294118	0.30597	0.297297	0.428571	0.403509	0.244094	0.208904	0.298283	0.255319	0.329146	0.329582	0.357143	0.176471	0.25	0.25	0.16	0.339286	0.151316	0.3	0.182836	0.365714	0.479592	0.267045	0.283871	0.367568	0.311688	0.204545	0.27381	0.183673	0.261905	0.408654	0	0.25	0.182836	0.404891	0.188356	0	0
FAB247	0.116438	0	0.136872	0.153226	0.141221	0.152542	0.15493	0.135294	0.0945946	0.0911765	0.285377	0.170588	0.124365	0.104839	0.222892	0.15625	0.0227273	0.01	0.107899	0.0212766	0.119048	0.0364964	0.169421	0.0409836	0.0395683	0.11165	0.00719424	0.162791	0	0.238095	0	0.13253	0.317073	1.97373e-16	0.142857	0.171271	0.150442	0.103896	0.0708955	0.0555556	0.0254237	0.277778	0.0465116	0.0350318	0.0306122	0.208333	0.00328947	0.0950413	0.15534
FAB391	0.00769231	0	0.0636364	0	0	0.107143	0.0551181	0.0576923	0	0	0.288732	0.160714	0.124365	0	0.162338	0.00735294	0	0	0	0.0416667	0.075	0.0922509	0.244361	0.00847458	0.104027	0.056701	0.034965	0.213115	0	0.294118	0.0562914	0.0886076	0.0561798	0	0.04	0.152542	0.102804	0.0738255	0.0119048	0.0192308	0.119898	0.257143	0.13986	0.0471698	0	0.0981013	0	0.144531	0.25641
FAB5027	0.0653846	0.0138889	0.164773	0.0533981	0.179688	0.151786	0.184783	0.159639	0.0882353	0.135294	0.330233	0.232759	0.175	0.1375	0.231013	0.15	0.0357143	0.013986	0.0903226	0.018797	0.0914286	0.0884495	0.184211	0	0.136986	0.0763158	0.118243	0.245856	0	0.339552	0.0625	0.101974	0.25	0.0283019	0.1875	0.190341	0.168919	0.135762	0.025	0.0168919	0.149485	0.306075	0.163043	0.142857	2.36848e-16	0.166667	0.027027	0.128205	0.263889
BGE002106	0.220588	0.272727	0.276471	0.375	0.369469	0.328358	0.321267	0.344444	0.390187	0.267857	0.425633	0.382671	0.291958	0.334906	0.402256	0.288793	0.329114	0.227273	0.0946074	0.27897	0.25	0.316832	0.334184	0.296651	0.348606	0.214022	0.282051	0.382979	0.193277	0.452174	0.253247	0.328185	0.481818	0.182979	0.360294	0.312977	0.295238	0.328	0.316372	0.25	0.212062	0.330935	0.203125	0.0739796	0.1375	0.370438	0.230932	0.122642	0.35
NAR177	0.695385	0.714286	0.589109	0.740484	0.73127	0.594595	0.727273	0.606061	0.756055	0.610938	0.590909	0.634868	0.521812	0.745283	0.659794	0.686567	0.626415	0.618971	0.58598	0.611511	0.517668	0.752066	0.70625	0.680147	0.595703	0.451613	0.661442	0.542169	0.514706	0.771626	0.602473	0.564885	0.824104	0.561462	0.614865	0.589041	0.496894	0.641196	0.667254	0.549451	0.544728	0.64	0.69103	0.619122	0.66716	0.573864	0.569149	0.743548	0.806122
NAR49	0.792308	0.819672	0.71371	0.841667	0.826613	0.725806	0.815385	0.733871	0.856557	0.726923	0.70927	0.753968	0.659836	0.838462	0.778689	0.783582	0.763158	0.729839	0.72423	0.741379	0.653509	0.885439	0.831731	0.798246	0.73773	0.598214	0.765625	0.703704	0.656627	0.868852	0.7375	0.705521	0.90625	0.683333	0.741935	0.711864	0.621053	0.758065	0.7875	0.692982	0.654167	0.742857	0.795082	0.721774	0.757692	0.71875	0.702586	0.834677	0.895161
NAR1	0.708333	0.738372	0.635475	0.754545	0.741228	0.631579	0.737705	0.652542	0.772321	0.641484	0.622781	0.663793	0.570809	0.768617	0.692982	0.706349	0.677914	0.633824	0.633859	0.650307	0.53125	0.766055	0.728723	0.703822	0.65566	0.466443	0.683333	0.615385	0.54902	0.785714	0.653509	0.594595	0.827586	0.594118	0.668508	0.615854	0.530726	0.666667	0.700893	0.586538	0.544479	0.658031	0.696319	0.631503	0.668994	0.625	0.613636	0.736111	0.8125
NAR28	0.633523	0.681564	0.568436	0.689349	0.682203	0.561404	0.68254	0.584746	0.700893	0.575549	0.564655	0.594828	0.515449	0.707895	0.62931	0.652956	0.613772	0.576923	0.555018	0.589286	0.481308	0.669239	0.646127	0.636646	0.587963	0.413462	0.620879	0.54717	0.487342	0.714286	0.590517	0.533981	0.758621	0.547486	0.604396	0.563953	0.47541	0.598837	0.635965	0.518868	0.5	0.592689	0.613208	0.572034	0.604167	0.561538	0.555718	0.64791	0.728125
BGE032017	0.67853	0.752066	0.581047	0.78125	0.758592	0.599527	0.745024	0.610958	0.783022	0.603897	0.622073	0.637388	0.556169	0.762775	0.703422	0.705711	0.672727	0.636599	0.623377	0.65445	0.553441	0.823529	0.738267	0.708955	0.640515	0.456197	0.671642	0.590585	0.537711	0.801105	0.638967	0.620525	0.854942	0.597055	0.641963	0.635083	0.498135	0.650146	0.706918	0.56341	0.554351	0.608836	0.702819	0.59532	0.650088	0.607738	0.602249	0.747904	0.835018
BGE001894	0.708955	0.75	0.630829	0.766332	0.74875	0.651515	0.742857	0.659091	0.773077	0.647277	0.649497	0.679104	0.59875	0.759709	0.708955	0.713953	0.693717	0.657035	0.596644	0.676923	0.593421	0.767962	0.731818	0.717742	0.664365	0.532787	0.694175	0.633333	0.583333	0.784615	0.670455	0.641304	0.823529	0.623116	0.67	0.646154	0.554455	0.683417	0.715909	0.616848	0.59264	0.665116	0.686441	0.625	0.670455	0.647297	0.628989	0.721429	0.793956
BGE011729	0.759709	0.79	0.682398	0.810606	0.790609	0.701493	0.785714	0.708955	0.82197	0.696341	0.694724	0.727941	0.640152	0.804348	0.753731	0.754673	0.739474	0.700758	0.654163	0.720207	0.633065	0.832869	0.788922	0.764865	0.717213	0.577348	0.73913	0.683333	0.639344	0.833333	0.715909	0.690217	0.869565	0.658031	0.717822	0.684211	0.606796	0.731343	0.761364	0.665761	0.630829	0.714932	0.735795	0.671622	0.717337	0.695946	0.675134	0.776685	0.845946
NAR8	0.727979	0.760638	0.639503	0.777473	0.762097	0.65	0.753846	0.658333	0.783898	0.656579	0.653533	0.680328	0.596467	0.771053	0.713115	0.7225	0.696532	0.663514	0.645208	0.679775	0.59517	0.790441	0.75	0.726471	0.668182	0.518182	0.7	0.62963	0.584337	0.79661	0.670833	0.64497	0.83871	0.629032	0.67033	0.651934	0.553191	0.681564	0.720833	0.616071	0.598649	0.673267	0.723464	0.653533	0.693005	0.647321	0.637784	0.763812	0.825
NAR139	0.794416	0.827225	0.715241	0.849206	0.828457	0.734375	0.820896	0.742188	0.861111	0.728316	0.727632	0.761538	0.670635	0.840909	0.789062	0.786765	0.776243	0.732713	0.726747	0.755435	0.663352	0.892541	0.833861	0.803977	0.75431	0.607558	0.772727	0.719298	0.668605	0.873016	0.75	0.724138	0.909091	0.690217	0.751295	0.718232	0.630769	0.765625	0.797619	0.7	0.659836	0.744076	0.795082	0.705966	0.755181	0.73	0.707627	0.83288	0.898438
Nei's Genetic Distance between accessions
	5330	5340	5360	5361	5362	5357	2281	2282	2285	2288	2290	2293	2296	2297	2302	2303	2304	FAB6429	FAB6665	449	2194	5333	5334	5336	5396	5399	5402	2219	2231	2242	2243	5395	5408	409	424	2193	5335	5337	5393	5397	5407	BGE019747	BGE001893	BGE003377	BGE022395	FAB402	FAB470	BGE010775	BGE010857
5330	0
5340	0.076575	0
5360	0.0662867	0.154726	0
5361	0.0215152	0.036814	0.0965982	0
5362	0.0456683	0.0668123	0.10954	0.0307533	0
5357	0.0681936	0.117846	0.113371	0.0955318	0.098806	0
2281	0.0709268	0.0945938	0.100543	0.0900791	0.0976241	0.107504	0
2282	0.0488815	0.139688	0.0114001	0.0779104	0.0857711	0.0713514	0.105235	0
2285	0.015721	0.080468	0.0715479	0.0383565	0.0510269	0.070945	0.0622441	0.0603017	0
2288	0.0378635	0.101404	0.0586308	0.0528397	0.0333259	0.0752651	0.0625899	0.0441316	0.0336314	0
2290	0.164901	0.185344	0.105953	0.129025	0.127738	0.200265	0.269653	0.0837691	0.188472	0.140226	0
2293	0.0687898	0.162934	0.0386508	0.095923	0.0898624	0.0956344	0.145691	0.0202041	0.0670064	0.0504246	0.060407	0
2296	0.102846	0.101736	0.0654653	0.0891568	0.0982097	0.103574	0.147842	0.0548295	0.0886396	0.0683957	0.0654918	0.0404084	0
2297	0.0309797	0.0750466	0.0729524	0.0516661	0.0582906	0.084744	0.0396549	0.0706641	0.0366268	0.0370012	0.24087	0.121099	0.128681	0
2302	0.0556232	0.0800544	0.069918	0.0395995	0.051317	0.0829181	0.146548	0.0389284	0.0805571	0.0604198	0.0387345	0.0407075	0.0412659	0.105057	0
2303	0.0665823	0.0309146	0.121343	0.0484589	0.0625107	0.0946442	0.0877113	0.101081	0.0918275	0.0672653	0.159816	0.126928	0.089363	0.0571577	0.0595043	0
2304	0.0524146	0.0422046	0.0839884	0.0252191	0.0447462	0.114965	0.100052	0.0744495	0.0487709	0.0687309	0.110537	0.0937289	0.0746189	0.0703344	0.0488558	0.0762897	0
FAB6429	0.0403745	0.0395301	0.0923631	0.0285289	0.0290544	0.0857154	0.0531699	0.0823	0.0295528	0.0322377	0.171721	0.0981477	0.0830623	0.030646	0.0744429	0.0456302	0.0398363	0
FAB6665	0.174299	0.126101	0.213485	0.13711	0.153439	0.208469	0.181143	0.215752	0.171405	0.1944	0.336617	0.29935	0.224755	0.128942	0.205687	0.173317	0.122452	0.12116	0
449	0.0566075	0.0294519	0.0890367	0.0315728	0.0733473	0.104423	0.0956264	0.0817804	0.0552241	0.0903538	0.122875	0.0963596	0.0700001	0.0814474	0.0558852	0.0672342	0.0234031	0.0445437	0.139111	0
2194	0.113784	0.0851001	0.116572	0.0589393	0.0838703	0.129687	0.188785	0.0927282	0.133819	0.114294	0.0510354	0.0984196	0.0591441	0.164025	0.0297899	0.0911101	0.0606272	0.0924115	0.178176	0.0609309	0
5333	0.108656	0.0688949	0.133396	0.0751646	0.127373	0.173967	0.115426	0.142781	0.0808003	0.134671	0.227552	0.177836	0.138893	0.107128	0.142405	0.14685	0.0405982	0.0694012	0.124098	0.0447257	0.119594	0
5334	0.117718	0.134621	0.154625	0.127902	0.142135	0.082255	0.132653	0.135179	0.083393	0.149911	0.286013	0.175176	0.162545	0.127712	0.163634	0.2003	0.103606	0.104569	0.133703	0.0992782	0.159123	0.0878697	0
5336	0.0395521	0.0820466	0.0468022	0.045444	0.0892311	0.109413	0.104497	0.0490697	0.0426586	0.0859095	0.118214	0.0624634	0.0731458	0.0841541	0.0603261	0.111075	0.0404358	0.0672184	0.164824	0.0276375	0.0790394	0.0628343	0.0932363	0
5396	0.119587	0.101565	0.135408	0.106029	0.0999687	0.106378	0.117784	0.118258	0.0806088	0.113712	0.227097	0.158449	0.13581	0.0991798	0.134661	0.161192	0.0552953	0.071267	0.106005	0.0796255	0.137557	0.0544604	0.0342388	0.102208	0
5399	0.130515	0.153304	0.145459	0.109539	0.123835	0.120436	0.171625	0.125747	0.111419	0.123923	0.180038	0.136427	0.088566	0.159788	0.110983	0.181385	0.10783	0.114509	0.171066	0.118664	0.0963567	0.144142	0.0994132	0.111064	0.112578	0
5402	0.064365	0.0938157	0.0601402	0.0822816	0.0716442	0.0779164	0.0484527	0.0552734	0.04496	0.0459998	0.162767	0.0686671	0.0897738	0.0527255	0.0957532	0.0880173	0.0717496	0.0387509	0.199615	0.0650169	0.135776	0.10296	0.102086	0.0716442	0.0779786	0.159477	0
2219	0.156313	0.172336	0.0804216	0.134972	0.133814	0.159712	0.199735	0.0777751	0.127507	0.131253	0.0887743	0.0911688	0.0785374	0.181362	0.0869708	0.203075	0.0745321	0.135462	0.205046	0.101071	0.0853192	0.108877	0.11517	0.0928933	0.0759376	0.104637	0.119125	0
2231	0.092665	0.0461015	0.128289	0.0679842	0.104868	0.122732	0.0955131	0.125569	0.0667025	0.116061	0.216091	0.159064	0.116793	0.0878313	0.117496	0.097726	0.0393028	0.0466364	0.108177	0.0371997	0.103031	0.0213849	0.0660342	0.0663581	0.0419273	0.134953	0.078901	0.103597	0
2242	0.100638	0.150711	0.107318	0.12356	0.113045	0.132043	0.103338	0.104923	0.0727423	0.0980547	0.200582	0.111364	0.142537	0.11674	0.144765	0.168627	0.0750608	0.0979211	0.259814	0.10836	0.180489	0.111966	0.121398	0.0954236	0.0994722	0.192335	0.0551844	0.135755	0.103595	0
2243	0.0886218	0.0483964	0.0826891	0.0802173	0.102261	0.0883421	0.0788864	0.0751527	0.0692905	0.0903123	0.15121	0.0983504	0.0677329	0.0820928	0.0818944	0.0742175	0.0443894	0.0556963	0.158123	0.033216	0.0953088	0.0539857	0.0794801	0.0581196	0.0531183	0.139428	0.0388218	0.0901057	0.0329764	0.0728838	0
5395	0.100984	0.0510179	0.166212	0.0412617	0.0748102	0.147902	0.173958	0.140272	0.0938991	0.110757	0.129935	0.141103	0.0813818	0.136819	0.0645429	0.0949323	0.0333185	0.0635571	0.140353	0.0455408	0.0437831	0.0636808	0.140706	0.0872327	0.0958371	0.0955155	0.149241	0.110571	0.0575646	0.170748	0.0909404	0
5408	0.00609651	0.0840523	0.0851355	0.0208304	0.0347305	0.0736574	0.0806333	0.0608528	0.0268244	0.0304438	0.165793	0.0786229	0.113501	0.0352509	0.0545791	0.0611811	0.0619861	0.0415111	0.188748	0.0768686	0.112275	0.13098	0.146969	0.0675203	0.138332	0.138778	0.0785937	0.174187	0.11364	0.116652	0.112376	0.0998399	0
409	0.0878462	0.029037	0.116363	0.0497036	0.0482941	0.0830147	0.0897005	0.100329	0.0898461	0.0778115	0.136956	0.129389	0.0723299	0.0749234	0.0614934	0.0414868	0.0463734	0.0374006	0.107106	0.0442703	0.0524435	0.0934533	0.100036	0.0863034	0.0735449	0.101533	0.0661989	0.119005	0.0634304	0.127212	0.0448994	0.0654707	0.0911218	0
424	0.0524609	0.104176	0.0303161	0.0618171	0.0557564	0.0734735	0.0722943	0.0207772	0.0531972	0.0256657	0.109605	0.0531288	0.0620835	0.0432712	0.0464768	0.0751355	0.0513385	0.0516079	0.162232	0.0776062	0.0922196	0.112503	0.12387	0.0743616	0.0784102	0.11784	0.048704	0.0665958	0.0922128	0.0981756	0.0639494	0.107878	0.0535315	0.0688114	0
2193	0.0996947	0.0923641	0.0900224	0.0709092	0.0911344	0.148943	0.163701	0.0846467	0.0946771	0.0877445	0.0656076	0.0606761	0.0194021	0.148241	0.0467159	0.103476	0.0654903	0.086904	0.21555	0.0586025	0.0496116	0.126858	0.184313	0.0554588	0.162793	0.0927214	0.121931	0.105487	0.123001	0.162045	0.0948508	0.0618322	0.112404	0.0804337	0.0968692	0
5335	0.1073	0.108816	0.11423	0.0929713	0.0966312	0.129972	0.163343	0.0931198	0.0892794	0.0732874	0.114659	0.0712009	0.039615	0.127661	0.0695178	0.0915507	0.0849084	0.0813553	0.230157	0.0926637	0.0974893	0.153258	0.20483	0.110153	0.14947	0.129796	0.112411	0.132798	0.114885	0.167954	0.103443	0.0776696	0.110576	0.105292	0.086053	0.0538618	0
5337	0.0306595	0.0749081	0.0841263	0.0497564	0.0534625	0.0517248	0.0491049	0.0663815	0.0142095	0.0365182	0.196824	0.0786103	0.0939254	0.0380483	0.0872079	0.0810702	0.0617408	0.0230728	0.168984	0.0596377	0.130546	0.0905142	0.0696938	0.0611254	0.0695793	0.115818	0.0264492	0.137863	0.0661093	0.0696719	0.0547938	0.108398	0.0401016	0.0668291	0.054961	0.112331	0.109317	0
5393	0.0370982	0.0375083	0.0944568	0.0289246	0.0755076	0.0834521	0.0935733	0.0822663	0.0344401	0.0705694	0.154659	0.0885086	0.0609621	0.0657795	0.0607042	0.0605083	0.0372295	0.0423629	0.160844	0.0263544	0.0887068	0.0674364	0.117269	0.0357673	0.106955	0.109626	0.0817113	0.141671	0.0571493	0.117504	0.0539625	0.0521631	0.0529526	0.0664473	0.0806311	0.051954	0.0694847	0.049483	0
5397	0.0551198	0.10864	0.0611851	0.0596217	0.088327	0.0754069	0.138011	0.0466051	0.0602019	0.088466	0.102625	0.057615	0.0661074	0.107972	0.0485849	0.126955	0.0571077	0.0853185	0.175582	0.0526844	0.0654855	0.100856	0.0839972	0.0243783	0.0994763	0.0634172	0.09203	0.0733953	0.0941641	0.119242	0.0781229	0.0889317	0.076095	0.0857535	0.0719306	0.0602023	0.109664	0.072451	0.049457	0
5407	0.170871	0.129716	0.13353	0.150283	0.123656	0.168691	0.149241	0.130378	0.118979	0.11508	0.13795	0.0936953	0.0600443	0.177765	0.126367	0.15517	0.112752	0.090301	0.24766	0.0954206	0.122982	0.139155	0.159474	0.113529	0.122628	0.137077	0.0790402	0.117358	0.113587	0.144929	0.0803016	0.126265	0.192258	0.0979411	0.130634	0.0707693	0.0796368	0.107873	0.114481	0.123544	0
BGE019747	0.136383	0.198202	0.0911688	0.167897	0.181937	0.135342	0.183815	0.0740183	0.169901	0.123807	0.104436	0.0683637	0.0941986	0.181871	0.0855792	0.109537	0.178703	0.177372	0.42512	0.161294	0.142871	0.293796	0.308708	0.142131	0.304403	0.266481	0.122208	0.210792	0.238261	0.156236	0.133442	0.244939	0.141992	0.166927	0.117348	0.13422	0.144451	0.159818	0.154791	0.147227	0.193643	0
BGE001893	0.105271	0.161186	0.128472	0.132815	0.136122	0.141499	0.122204	0.13074	0.0662929	0.118814	0.279427	0.136753	0.158931	0.118537	0.182944	0.210919	0.118941	0.0966296	0.150747	0.112149	0.205406	0.10386	0.0808021	0.0834182	0.0986903	0.155569	0.0868118	0.163652	0.106215	0.109467	0.108761	0.174779	0.132965	0.148841	0.137119	0.158894	0.182407	0.0708365	0.113693	0.10677	0.131361	0.278724	0
BGE003377	0.0974294	0.131992	0.065395	0.120323	0.109632	0.136133	0.0749597	0.0889148	0.071467	0.0879557	0.223533	0.111901	0.124207	0.0792325	0.154642	0.154036	0.102908	0.0699199	0.167931	0.0892171	0.164954	0.0927349	0.0926336	0.0600727	0.097644	0.155803	0.0444447	0.135557	0.0937119	0.0927169	0.0746966	0.183362	0.125124	0.0976811	0.0945352	0.127766	0.170542	0.06524	0.110591	0.0916734	0.0929048	0.202643	0.0608553	0
BGE022395	0.0349284	0.0898062	0.118865	0.0430885	0.0474555	0.107126	0.0672861	0.111654	0.0385326	0.0542835	0.244819	0.134526	0.158809	0.0423372	0.118396	0.0903548	0.0830743	0.0324184	0.158675	0.0876158	0.142397	0.111076	0.12283	0.0815739	0.127711	0.150665	0.0722821	0.208477	0.0962744	0.116293	0.121133	0.122075	0.0332413	0.0883734	0.093205	0.144623	0.15171	0.0409371	0.0785778	0.10482	0.173787	0.216357	0.102146	0.0787662	0
FAB402	0.106588	0.112408	0.162692	0.0708312	0.0647706	0.095863	0.197273	0.111031	0.124313	0.103989	0.116934	0.134475	0.110584	0.142759	0.0501145	0.109795	0.0670304	0.100866	0.157381	0.109693	0.0536525	0.164739	0.132147	0.135057	0.101006	0.0969816	0.158222	0.108764	0.124394	0.168627	0.128686	0.0631836	0.0941149	0.0684162	0.0825156	0.121541	0.121135	0.120431	0.117667	0.0942473	0.197134	0.207807	0.226919	0.228531	0.144295	0
FAB470	0.0563602	0.0570018	0.0449215	0.0432085	0.0625827	0.104045	0.0821378	0.0447589	0.0528333	0.0598219	0.0851709	0.0581526	0.0474136	0.0751273	0.0418387	0.0706153	0.023428	0.0421737	0.144668	0.0236159	0.0493202	0.0549498	0.104889	0.0235422	0.0760431	0.111149	0.0513036	0.0620998	0.0420544	0.0840575	0.0326961	0.059414	0.0731496	0.0492248	0.0408758	0.0440054	0.0714508	0.058491	0.0424867	0.0427913	0.075554	0.118171	0.105212	0.0633872	0.0861265	0.0980827	0
BGE010775	0.0943283	0.14842	0.138162	0.116886	0.149248	0.164517	0.107832	0.147685	0.070648	0.135884	0.312103	0.170835	0.203972	0.107968	0.199099	0.195958	0.117242	0.0933234	0.15118	0.103865	0.212238	0.0866483	0.10198	0.0802553	0.121548	0.200432	0.0909024	0.200294	0.0901721	0.110542	0.114269	0.179228	0.120935	0.159755	0.1512	0.192975	0.213804	0.0761866	0.112927	0.124004	0.17848	0.279469	0.01762	0.0707861	0.081807	0.250305	0.10531	0
BGE010857	0.088496	0.144809	0.131015	0.116141	0.143232	0.149874	0.100178	0.133283	0.0607937	0.124053	0.292544	0.153744	0.190462	0.105383	0.183197	0.195021	0.0984318	0.0986695	0.166524	0.100705	0.2179	0.0809694	0.0956759	0.0800991	0.101169	0.200653	0.0852235	0.174187	0.0872069	0.0789118	0.0964121	0.17183	0.114523	0.161114	0.128996	0.188702	0.203753	0.0693924	0.104912	0.119431	0.181868	0.260944	0.0204391	0.0854708	0.0987043	0.227646	0.0984092	0.0112917	0
FAB247	0.0884803	0.0528947	0.113221	0.0783198	0.0917613	0.120295	0.0841268	0.113127	0.0543941	0.103875	0.2023	0.126521	0.10859	0.0869519	0.119869	0.114923	0.0455811	0.0470204	0.138006	0.0329183	0.126347	0.0320101	0.0604514	0.0510269	0.0404767	0.144375	0.0471458	0.106153	0.023961	0.0832798	0.0251332	0.0894148	0.117235	0.0639318	0.0970335	0.1091	0.125647	0.0498527	0.0580717	0.082982	0.0727986	0.230833	0.0684504	0.0498679	0.0930534	0.162779	0.0415082	0.0727423	0.06691
FAB391	0.0395333	0.0542187	0.0986208	0.0350895	0.0460144	0.115197	0.0666851	0.0985045	0.0427932	0.0611692	0.22219	0.140886	0.130889	0.0248716	0.100496	0.0631707	0.047288	0.0207192	0.0851263	0.058343	0.119769	0.0756272	0.111252	0.0654745	0.0849249	0.135859	0.0769904	0.162682	0.0513735	0.129383	0.0866701	0.0833729	0.0469073	0.0609832	0.0682266	0.119486	0.111472	0.0516991	0.0559495	0.0916707	0.151159	0.227897	0.111339	0.0784106	0.0329696	0.114464	0.0541085	0.0936649	0.106121
FAB5027	0.0580142	0.0560711	0.136274	0.045444	0.0936855	0.121332	0.0976241	0.128737	0.0552374	0.119325	0.23363	0.161836	0.144971	0.0776252	0.116155	0.101641	0.053423	0.0490774	0.112768	0.0404856	0.113357	0.0566037	0.078166	0.0500104	0.0844301	0.131577	0.09474	0.163741	0.0357212	0.130983	0.0764687	0.0759331	0.0800991	0.0766648	0.117534	0.123117	0.137759	0.0611254	0.0488394	0.0789373	0.152045	0.250205	0.105993	0.100437	0.0495541	0.130214	0.0602435	0.0802553	0.0928381
BGE002106	0.310704	0.242588	0.354655	0.296365	0.324015	0.360236	0.274435	0.385361	0.291831	0.361767	0.515477	0.421446	0.367671	0.294595	0.392102	0.298908	0.296646	0.241743	0.223577	0.244946	0.328736	0.24628	0.259461	0.249703	0.302675	0.331091	0.2794	0.409069	0.208433	0.330832	0.256246	0.322666	0.349845	0.249676	0.382171	0.329731	0.37801	0.276014	0.279871	0.292584	0.284877	0.458178	0.190267	0.20026	0.245198	0.429123	0.250634	0.163129	0.213509
NAR177	0.597661	0.551012	0.518952	0.534804	0.588364	0.507448	0.651479	0.501219	0.546709	0.575617	0.506429	0.537986	0.434191	0.628592	0.488352	0.653984	0.4384	0.557727	0.465688	0.475876	0.424803	0.428942	0.402289	0.475523	0.386481	0.386031	0.585566	0.351898	0.446571	0.552558	0.45605	0.415119	0.631192	0.479365	0.481831	0.45454	0.508303	0.551037	0.485648	0.418158	0.515034	0.714917	0.557826	0.570255	0.675558	0.414997	0.433682	0.62939	0.587779
NAR49	0.868476	0.795763	0.759826	0.770446	0.815678	0.771618	0.879281	0.762094	0.807669	0.839786	0.729126	0.802156	0.665785	0.896276	0.74286	0.914359	0.676059	0.764351	0.620658	0.697486	0.600904	0.651954	0.599856	0.692064	0.607165	0.558011	0.82513	0.568771	0.646202	0.813517	0.710801	0.622131	0.912573	0.675657	0.746001	0.655796	0.728768	0.798622	0.737238	0.631646	0.663372	1.01188	0.779436	0.746276	0.845417	0.626677	0.636483	0.839492	0.858506
NAR1	0.829024	0.791213	0.791543	0.732619	0.776569	0.732509	0.866147	0.775628	0.769217	0.817174	0.72436	0.762354	0.669893	0.931229	0.729726	0.901225	0.694424	0.716731	0.716724	0.69232	0.534927	0.617542	0.569686	0.663545	0.637517	0.493205	0.811996	0.600089	0.610595	0.775065	0.722984	0.572629	0.845372	0.67933	0.796236	0.634564	0.7069	0.759513	0.724105	0.595523	0.609416	0.944675	0.700162	0.688328	0.747125	0.62881	0.647446	0.726275	0.794079
NAR28	0.784	0.789223	0.767584	0.713237	0.783162	0.687808	0.890567	0.729578	0.725142	0.793086	0.709188	0.716996	0.659244	0.906932	0.697605	0.89711	0.667073	0.718763	0.710245	0.676946	0.545398	0.592911	0.551994	0.647987	0.607085	0.503022	0.792614	0.569407	0.591213	0.73099	0.690863	0.556825	0.800014	0.70768	0.753758	0.647972	0.683179	0.727392	0.6923	0.57614	0.643434	0.899317	0.633896	0.726339	0.75673	0.605589	0.640334	0.656592	0.686991
BGE032017	0.774564	0.858855	0.691582	0.778813	0.825396	0.678681	0.86233	0.669157	0.71661	0.767266	0.763468	0.707243	0.674809	0.824517	0.725909	0.897408	0.682639	0.7474	0.712907	0.729326	0.656273	0.667793	0.572649	0.675114	0.590215	0.56405	0.78078	0.55182	0.606778	0.722458	0.69385	0.650642	0.81558	0.764067	0.677756	0.714831	0.660524	0.730378	0.720288	0.591706	0.724382	0.869762	0.737167	0.754643	0.828466	0.609726	0.619532	0.771248	0.765569
BGE001894	1.11212	1.01833	0.988855	1.00775	1.03378	1.0117	1.18022	1.00217	1.04093	1.09072	0.966431	1.04947	0.888354	1.14326	0.976125	1.14372	0.885601	0.97164	0.695807	0.922338	0.782275	0.844438	0.775611	0.892128	0.797441	0.771674	1.10423	0.763516	0.796495	1.04678	0.937634	0.794897	1.16758	0.892128	0.986079	0.85655	0.904308	1.04987	0.964072	0.831709	0.879843	1.28127	0.835769	0.932288	1.07782	0.803638	0.813016	0.888033	0.934955
BGE011729	1.15209	1.03451	1.00539	1.03451	1.02845	1.05108	1.18571	1.04156	1.07921	1.10847	0.993193	1.09004	0.904534	1.1608	1.0144	1.17485	0.920073	0.987936	0.689022	0.947823	0.797062	0.87624	0.789293	0.907091	0.828901	0.767856	1.12199	0.795669	0.84683	1.08506	0.974867	0.8361	1.20943	0.877204	1.02547	0.852182	0.963281	1.07809	1.00131	0.846673	0.875071	1.34647	0.832285	0.888982	1.07219	0.845824	0.837548	0.902734	0.96915
NAR8	0.926974	0.956457	0.826886	0.898188	0.930594	0.829375	1.00433	0.819851	0.864003	0.912469	0.875917	0.861416	0.787258	0.967954	0.854764	1.02453	0.794629	0.859849	0.772768	0.836978	0.737018	0.769403	0.674751	0.784882	0.699803	0.632319	0.925984	0.663433	0.712412	0.869851	0.819851	0.743604	0.973422	0.841866	0.82245	0.798841	0.786525	0.833495	0.846289	0.707657	0.810163	1.04947	0.853952	0.836978	0.942197	0.717378	0.749067	0.89725	0.916263
NAR139	1.0751	0.965234	0.933174	0.965234	0.959173	0.975737	1.0996	0.966213	1.00699	1.02621	0.923914	1.01136	0.835255	1.08035	0.942183	1.07584	0.85861	0.907846	0.724387	0.883906	0.730811	0.822373	0.740928	0.847948	0.77601	0.710908	1.03972	0.740802	0.773781	1.01284	0.905589	0.772183	1.12716	0.813287	0.95012	0.790719	0.872263	1.00274	0.932027	0.787529	0.801001	1.22647	0.919918	0.829839	0.990482	0.779574	0.768836	0.982987	1.06263
[truncated: 13 more columns]

## Sheet: CultivatedAccessionPanel
Pairwise Fst between accessions
	5357	FAB247	FAB391	FAB402	FAB470	FAB5027	FAB6429	FAB6665	409	424	449	2193	2194	2219	2231	2242	2243	2281	2282	2285	2288	2290	2293	2296	2297	2302	2303	2304	5330	5333	5334	5335	5336	5337	5340	5360	5361	5362	5393	5395	5396	5397	5399	5402	5407	5408	BGE001893	BGE002106	BGE003377
5357	0
FAB247	0.21813	0
FAB391	0.157025	0.110092	0
FAB402	0.0642633	0.0825243	0.0860058	0
FAB470	0.0957143	0.118421	0.0045045	0.0608696	0
FAB5027	0.0958904	0.14726	0.111465	0.112745	0.0924765	0
FAB6429	0.0486842	0.0532787	0	0.0027027	0.00769231	0.0415473	0
FAB6665	0.165222	0.238373	0.0521978	0.117647	0.0950668	0.158846	0	0
409	0	0.0498534	0.0432432	0	0	0.0310559	0	0	0
424	0.0891239	0.176724	0.0852601	0.0127796	0.018018	0.131329	0	0.127531	0.0042735	0
449	0.0636943	0.108626	0.134454	0.0488959	0.0199387	0.0565371	0	0.106908	0	0.0572755	0
2193	0.161765	0.23852	0.227059	0.120548	0.107895	0.171965	0.0103093	0.167236	0.0122951	0.0873239	0	0
2194	0.0492958	0.160156	0.0914948	0	0	0.047546	0	0.0383222	0	0.00854701	0	0.0190736	0
2219	0.107038	0.179887	0.17228	0.037037	0	0.132812	0.0530303	0.123526	0	0.0125392	0.0567485	0.0788732	0	0
2231	0.118384	0.19385	0.113636	0.131367	0.0311615	0.103715	0	0	0	0.0683761	0.0015625	0.0258621	0.0268097	0.0434783	0
2242	0.337097	0.452586	0.415119	0.373529	0.310448	0.373684	0.176119	0.367574	0.190096	0.300971	0.25	0.25	0.290141	0.272425	0.169065	0
2243	0.132308	0.112957	0.15625	0.0953125	0.0793413	0.123711	0	0.192659	0	0.0409836	0.0104167	0.107038	0.0667614	0.0589172	0.0450311	0.305654	0
2281	0.181373	0.273148	0.178019	0.227545	0.129338	0.159774	0.0828571	0.260781	0.0927052	0.0905923	0.205329	0.228814	0.190736	0.190184	0.171171	0.386617	0.200331	0
2282	0	0.0512048	0.0198864	0	0	0.0560748	0	0.116279	0	0	0	0.0472973	0	0	0.0766234	0.252294	0	0.0809524	0
2285	0.0661479	0.25	0.138514	0.152397	0.0813149	0.0779221	0	0.185224	0.0463576	0.0402299	0.0653846	0.119128	0.0990566	0.113636	0.0310219	0.223618	0.153846	0.0890411	0.00711744	0
2288	0.0934579	0.148148	0.15	0.0245098	0.0580357	0.122924	0.022973	0.2141	0	0.0367412	0.0636943	0.0886628	0.1	0.0484375	0.177922	0.30339	0.0990415	0.108541	0	0.0874525	0
2290	0.105042	0.259124	0.201671	0.0840336	0.08	0.234293	0.0556901	0.198009	0.0429688	0.0958904	0.0256798	0.0144092	0	0.0431034	0.0824468	0.329513	0.160811	0.295455	0.00139276	0.191265	0.17228	0
2293	0.0454545	0.184211	0.146409	0.0458861	0	0.152381	0	0.174761	0.0115607	0	0.013289	0.0636095	0	0.0207006	0.0897436	0.260638	0.0981013	0.207813	0	0.0507813	0.0360656	0.0227273	0
2296	0.0817175	0.139946	0.150735	0.0173913	0.00557103	0.107038	0	0.142923	0	0.0144092	0	0	0	0	0.0727273	0.278592	0.0286145	0.15407	0	0.106688	0	0.0425532	0	0
2297	0.0684211	0.191935	0.0523649	0.189911	0.104615	0.103383	0.00296736	0.11668	0.0442073	0.0675676	0.116776	0.238095	0.111111	0.209632	0.128743	0.375	0.167208	0.181818	0.0240385	0.0833333	0.185583	0.203252	0.119672	0.168478	0
2302	0.092233	0.207463	0.150862	0	0.0407524	0.143581	0.025	0.211766	0.00454545	0	0	0.0619195	0	0.0485437	0.130682	0.352159	0.0733788	0.225806	0	0.107004	0.0426621	0.0252366	0	0	0.155629	0
2303	0.104839	0.214072	0.161891	0.0562914	0.124277	0.124126	0	0.154344	0	0.033557	0	0.0163934	0.027027	0.163793	0.0619195	0.286245	0.0611888	0.144404	0.0261538	0.0717213	0.0364583	0.12069	0.100962	0.045045	0.134021	0.00743494	0
2304	0.118694	0.0375427	0.0686567	0	0.0227273	0.00369004	0	0.160609	0	0.0238095	0.00332226	0.0630499	0.0323944	0	0.0966387	0.295	0.0204082	0.139262	0	0.0955882	0	0.105769	0.068323	0	0.140823	0.0385906	0.0674342	0
5330	0.115607	0.177966	0.00925926	0.136364	0.0609065	0.138889	0	0.100572	0.0354223	0.113445	0.0692771	0.155527	0.0699208	0.165796	0.0740223	0.368195	0.110778	0.221408	0.0336134	0.108392	0.168478	0.108	0.112069	0.148649	0.0523649	0.115269	0.144737	0.118644	0
5333	0.155706	0.103191	0.063278	0.12253	0	0.128723	0.00392927	0	0.00513347	0.0802469	0.0424837	0.1139	0.0473373	0.06639	0	0.279261	0.103774	0.195122	0.0873321	0.169181	0.168571	0.109195	0.103061	0.0719844	0.114224	0.137652	0.168959	0.0664557	0.0823171	0
5334	0.215686	0.278846	0.28169	0.196429	0.197885	0.255245	0.125352	0.191033	0.10559	0.233945	0.181818	0.26676	0.179083	0.179612	0.132353	0.427778	0.242623	0.34375	0.191304	0.25	0.283582	0.323678	0.247678	0.212079	0.319048	0.289474	0.298762	0.254545	0.25	0.150881	0
5335	0.0684211	0.226027	0.181818	0.118293	0.11949	0.15285	0	0.16015	0.0541176	0.110976	0.0377358	0.0271318	0.0349398	0.114458	0.0117187	0.293421	0.117647	0.248201	0.070922	0.136752	0.149038	0	0.0605263	0.0539568	0.16199	0.107792	0.0895722	0.115479	0.131765	0.0394231	0.292056	0
5336	0.206154	0.27027	0.222222	0.225948	0.143505	0.235099	0	0.156715	0.0642202	0.173846	0.0645161	0.0863192	0.0991124	0.182229	0	0.331395	0.153061	0.332822	0.0945122	0.172	0.271186	0.147321	0.13	0.154391	0.225	0.199029	0.195724	0.197568	0.116505	0.135974	0.144628	0.148541	0
5337	0.0141509	0.177686	0.0746479	0.0828571	0.00294118	0.0758065	0	0.0721974	0	0	0	0.0481586	0.0217391	0.0576369	0	0.179856	0.0630769	0.0777027	0	0	0.0724852	0.0552486	0	0.0247934	0.027027	0.053125	0.0536278	0.0347432	0.0281065	0.0275424	0.144951	0.0195312	0.0681063	0
5340	0.0803279	0.129508	0.087963	0.0709677	0.0347003	0	0	0.0470695	0	0.0673077	0	0.053125	0	0.0636943	0	0.264151	0	0.0909091	0.0434132	0	0.0773026	0.119658	0.140909	0.0302115	0.0827338	0.0559441	0	0	0.0589172	0.073913	0.224662	0.0458333	0.119217	0.00980392	0
5360	0.053125	0.234043	0.138211	0.130252	0.0135135	0.11254	0.004	0.0745177	0	0	0	0.0565217	0	0	0.0252226	0.200368	0.0897833	0.147727	0	0.0194553	0.0900901	0.0104478	0	0.00722543	0.00179856	0.025	0.0691318	0.0803571	0.0563798	0.0846939	0.222222	0.0780856	0.0784983	0	0.0594855	0
5361	0.125424	0.15917	0.0387324	0.0380435	0.0357143	0.104651	0	0.189518	0.0160772	0.0410714	0.0297398	0.177419	0.0145631	0.174772	0.127692	0.454114	0.107527	0.23951	0	0.126582	0.137124	0.137048	0.0777385	0.124633	0.0510204	0.0255906	0.104396	0.0537634	0.00364964	0.105322	0.330097	0.164062	0.202128	0.0426621	0.0625	0.0939597	0
5362	0.108108	0.141379	0.0730897	0	0.0508197	0.109023	0	0.14566	0	0.0196429	0.0395683	0.131818	0.0111465	0.0811258	0.14095	0.364769	0.0957447	0.172222	0	0.0974576	0	0.124251	0.0147601	0.0177419	0.110075	0.00976562	0.0511364	0.010989	0.0941558	0.123126	0.260417	0.134921	0.224832	0.0288136	0.0361217	0.0860927	0.00858369	0
5393	0.138889	0.2	0.0666667	0.121166	0.0302548	0.136986	0	0.0945068	0.018018	0.0896226	0.0375427	0.123547	0.00762195	0.154624	0	0.377814	0.120521	0.210265	0.045045	0.0806452	0.195965	0.148199	0.0723684	0.0630499	0.107394	0.0898305	0.11794	0.12844	0.0516129	0.0690789	0.205575	0.127551	0.0199203	0	0.0164835	0.0673077	0.0428016	0.103203	0
5395	0.121302	0.22314	0.170213	0.107038	0.109116	0.14557	0	0.132612	0.0114613	0.138655	0.0322581	0.0685131	0.00434783	0.1375	0	0.372404	0.10559	0.308625	0.125	0.182724	0.208	0.0426471	0.142857	0.121094	0.169725	0.126524	0.143505	0.0982143	0.0714286	0.0483871	0.316667	0	0.137255	0.0871429	0.0288136	0.122159	0.0434783	0.129032	0.109375	0
5396	0.168067	0.148036	0.106017	0.09375	0.0864023	0.201183	0.0479275	0.0629936	0.0389972	0.0902367	0.112426	0.17013	0.123724	0.0840708	0	0.330696	0.157895	0.180511	0.0943396	0.130742	0.212202	0.154545	0.171271	0.154135	0.184685	0.195225	0.192308	0.12931	0.12605	0.00561798	0.0922509	0.146919	0.190184	0.0288754	0.113003	0.139276	0.187692	0.153605	0.123077	0.151261	0
5397	0.071875	0.134969	0.0982659	0.0630769	0	0.14557	0.04047	0.155853	0	0.103499	0.0797546	0.159211	0.0665761	0.0416667	0.116438	0.415746	0.10559	0.243363	0	0.196078	0.108108	0.125	0	0.0411932	0.177273	0.110248	0.233784	0.0501567	0.0658683	0.0605096	0.25	0.148936	0.159236	0.0685131	0.154867	0.0938416	0.04	0.0657439	0.103774	0.0790274	0.165289	0
5399	0.0363128	0.187192	0.0862944	0.00141643	0.0224274	0.0809249	0	0.0542698	0	0.0443548	0.0695187	0.0528351	0	0.00966851	0.0224274	0.290984	0.101604	0.139831	0	0.0423453	0.0775401	0.0777778	0.0670241	0.019084	0.143432	0.0550847	0.12533	0.0689655	0.0625	0.106557	0.16	0.0577367	0.116147	0	0.0247813	0.048	0.0823529	0.109244	0.0347826	0.0564516	0.0835509	0.0461957	0
5402	0.0641399	0.140449	0.0508475	0.137795	0.0375	0.130178	0	0.0908939	0	0	0.0470588	0.119231	0.0479275	0.0734072	0.0128205	0.237864	0	0.109524	0	0.0592334	0.108333	0.0945596	0.0470588	0.0634715	0.0247525	0.0813609	0.0929204	0.0788732	0.00591716	0.0744048	0.239437	0.0679612	0.0857143	0	0.00798722	0.0118694	0.0237288	0.0516129	0.0492308	0.0683761	0.101648	0.0549133	0.0458015	0
5407	0.155759	0.123932	0.134615	0.0934066	0.0224719	0.172269	0	0.0739958	0	0.0512821	0	0.0142857	0.013369	0.0289017	0	0.266254	0	0.201133	0.0122951	0.13535	0.0864023	0.0738786	0	0	0.175	0.060241	0.0911765	0.0849582	0.127907	0.0564516	0.187126	0.0821429	0.0924765	0	0.079646	0.0387931	0.117378	0.0279605	0.0266458	0.0975275	0.102459	0.0614286	0.0516373	0	0
5408	0.178161	0.335	0.214041	0.12253	0.2	0.170354	0.0436242	0.304537	0.122074	0.0778689	0.147059	0.185567	0.115254	0.216495	0.205298	0.410959	0.238889	0.167464	0.0469925	0.00909091	0.0911017	0.25	0.150391	0.141414	0.209205	0.0933333	0.0518868	0.135294	0.200348	0.245283	0.340726	0.220506	0.259184	0.0742188	0.0810811	0.132184	0.186099	0.0625	0.159751	0.295527	0.265	0.295527	0.160938	0.17953	0.243077	0
BGE001893	0.200301	0.209779	0.235695	0.262162	0.217742	0.247634	0.0289017	0.140325	0.104286	0.202312	0.139423	0.206612	0.176781	0.214085	0.115502	0.328358	0.167208	0.330357	0.142254	0.181298	0.264543	0.255696	0.191265	0.194737	0.183673	0.25656	0.247761	0.222063	0.193966	0.171371	0.178161	0.228873	0.0471311	0.113846	0.200627	0.135514	0.225	0.220588	0.160596	0.226496	0.210756	0.228693	0.180769	0.0736677	0.0889571	0.312727	0
BGE002106	0.261029	0.210744	0.224265	0.257212	0.202439	0.152778	0.122642	0.123526	0.119647	0.240876	0.168033	0.20197	0.15534	0.279176	0.161538	0.419355	0.202997	0.300268	0.217241	0.276012	0.24625	0.300847	0.268029	0.213793	0.233333	0.268844	0.174785	0.23125	0.182171	0.162921	0.282235	0.235849	0.27628	0.19802	0.177966	0.196154	0.258287	0.247945	0.255784	0.246324	0.274764	0.26611	0.195701	0.206938	0.156962	0.357143	0.195335	0
BGE003377	0.1875	0.148773	0.0982405	0.152542	0.0507463	0.135179	0.0345745	0.133375	0.0462185	0.0471698	0.0963303	0.134615	0.0837838	0.1	0.0991501	0.342857	0.105678	0.0935252	0.0278592	0.0955056	0.0801887	0.199501	0.128319	0.097561	0.146965	0.132308	0.125392	0.0981873	0.0765766	0.106122	0.218447	0.199324	0.213636	0.0652819	0.0844156	0.0363924	0.146382	0.115	0.134259	0.212401	0.100904	0.154391	0.0480769	0.0625	0.0662824	0.197026	0.219298	0.0900901	0
BGE010775	0.193694	0.179612	0.161243	0.211429	0.08125	0.0711538	0.0450704	0.0847983	0.0663717	0.141538	0.0572917	0.163793	0.129834	0.140244	0.0725552	0.23431	0.14918	0.155556	0.0875371	0.0418502	0.116776	0.264851	0.13535	0.139276	0.162069	0.18612	0.161184	0.102941	0.148649	0.105832	0.169847	0.230858	0.196246	0.0551948	0.104167	0.0773026	0.187931	0.149648	0.15625	0.239612	0.150155	0.18787	0.142287	0.122059	0.112426	0.182979	0.0653846	0.0606061	0.0526316
BGE010857	0.188822	0.146465	0.130368	0.224719	0.145349	0.128159	0.0202312	0.176709	0.1469	0.164671	0.191964	0.255754	0.177546	0.214485	0.145349	0.38796	0.154723	0.25	0.103499	0.173004	0.221739	0.299528	0.189552	0.215736	0.213592	0.271186	0.283708	0.155385	0.185345	0.1375	0.279801	0.212589	0.164894	0.110092	0.180952	0.207627	0.207071	0.220968	0.172581	0.215714	0.224576	0.152778	0.137701	0.0553797	0.191375	0.306859	0.106618	0.216292	0.198813
BGE019747	0.218912	0.396842	0.317888	0.297727	0.244804	0.330488	0.154545	0.301724	0.205682	0.212121	0.260922	0.234043	0.165468	0.251781	0.313025	0.434555	0.281327	0.322078	0.137975	0.330214	0.218912	0.208633	0.229114	0.183771	0.342857	0.23219	0.248042	0.255448	0.308952	0.255	0.48029	0.222814	0.384174	0.256881	0.255754	0.196154	0.341912	0.322222	0.334483	0.328603	0.399414	0.286543	0.248414	0.160759	0.283871	0.362606	0.426195	0.387033	0.301843
BGE022395	0.0642633	0.161243	0.05	0.142857	0.0581395	0.00549451	0.0390625	0.0866472	0.0128205	0.129577	0.118421	0.174807	0.103896	0.130919	0.114754	0.328076	0.20467	0.0652174	0.0598886	0.0444015	0.0370968	0.200489	0.136103	0.126289	0.0745763	0.172414	0.12844	0.0716463	0.0471125	0.0882957	0.24772	0.159302	0.241429	0.0389222	0.0367893	0.0921053	0.126645	0.0637931	0.152367	0.179245	0.132479	0.114826	0.0796345	0.116935	0.185185	0.129412	0.239554	0.162602	0.0228013
Nei's Genetic Distance between accessions
	5357	FAB247	FAB391	FAB402	FAB470	FAB5027	FAB6429	FAB6665	409	424	449	2193	2194	2219	2231	2242	2243	2281	2282	2285	2288	2290	2293	2296	2297	2302	2303	2304	5330	5333	5334	5335	5336	5337	5340	5360	5361	5362	5393	5395	5396	5397	5399	5402	5407	5408	BGE001893	BGE002106	BGE003377
5357	0
FAB247	0.141927	0
FAB391	0.162048	0.144438	0
FAB402	0.117049	0.124971	0.146178	0
FAB470	0.142013	0.0979551	0.0777163	0.119379	0
FAB5027	0.111899	0.0954597	0.120467	0.131248	0.121247	0
FAB6429	0.142755	0.128812	0.0902615	0.135873	0.128388	0.118599	0
FAB6665	0.249576	0.241566	0.153623	0.208407	0.188338	0.19386	0.137119	0
409	0.110339	0.11032	0.121129	0.0952519	0.079118	0.110208	0.0807558	0.123443	0
424	0.116252	0.130039	0.10868	0.0785345	0.0851945	0.137819	0.0743536	0.182097	0.0939461	0
449	0.122617	0.0810882	0.124818	0.106264	0.0799785	0.0770111	0.0820257	0.157817	0.0581663	0.0841105	0
2193	0.190377	0.171181	0.215169	0.136587	0.130532	0.145767	0.106637	0.227426	0.0904195	0.101569	0.0717394	0
2194	0.132412	0.150644	0.154696	0.076157	0.0973077	0.113758	0.107913	0.176139	0.0876303	0.0948723	0.0753513	0.0912691	0
2219	0.155357	0.142196	0.189695	0.111937	0.0878169	0.145348	0.161339	0.21519	0.0931856	0.0816291	0.107229	0.112433	0.105905	0
2231	0.204455	0.16703	0.149971	0.190099	0.121344	0.138464	0.0741156	0.111934	0.0847057	0.129819	0.0925069	0.123285	0.140675	0.138962	0
2242	0.21514	0.234569	0.277485	0.242648	0.202665	0.190651	0.148108	0.251856	0.150917	0.168973	0.128757	0.134769	0.216034	0.171736	0.116401	0
2243	0.139782	0.0826568	0.154026	0.127174	0.11932	0.127403	0.0855964	0.234025	0.0836471	0.080992	0.0617169	0.111142	0.129202	0.110739	0.114762	0.16537	0
2281	0.133454	0.157157	0.139521	0.17831	0.120208	0.109196	0.120805	0.230326	0.123737	0.0818621	0.132627	0.161103	0.183958	0.158956	0.157484	0.172892	0.141952	0
2282	0.0899748	0.112846	0.129825	0.0898006	0.0697407	0.133995	0.122732	0.253128	0.103008	0.0452977	0.0868558	0.110601	0.115957	0.0778414	0.183341	0.185883	0.0836791	0.113979	0
2285	0.091398	0.132396	0.115378	0.131361	0.0955264	0.0782756	0.0713709	0.175587	0.100193	0.0624942	0.0702523	0.0922769	0.120909	0.115001	0.0887288	0.0926538	0.116785	0.0672197	0.0816969	0
2288	0.119703	0.123606	0.158234	0.104838	0.116905	0.13161	0.130122	0.280315	0.102477	0.0820648	0.105794	0.113736	0.170031	0.118167	0.224673	0.169577	0.125341	0.0954182	0.0525799	0.0883486	0
2290	0.159363	0.211497	0.224336	0.126622	0.114011	0.201103	0.15912	0.270798	0.11614	0.105963	0.105529	0.0898065	0.0592462	0.0926493	0.184748	0.20069	0.153075	0.227388	0.0957063	0.142883	0.178126	0
2293	0.118802	0.136999	0.161529	0.110898	0.0795916	0.161459	0.125156	0.246833	0.114867	0.0780509	0.0903818	0.0992613	0.101433	0.101305	0.163922	0.151929	0.132476	0.158006	0.0561813	0.0800761	0.0942577	0.0793701	0
2296	0.138559	0.119738	0.178246	0.0973493	0.0907266	0.132053	0.127142	0.237124	0.0741704	0.0815583	0.0785241	0.0547796	0.0859721	0.0641411	0.163274	0.187376	0.0906818	0.139485	0.0639634	0.109611	0.0719751	0.0920165	0.066294	0
2297	0.0971145	0.141078	0.103508	0.171119	0.1186	0.113312	0.089219	0.161841	0.103683	0.0924703	0.096791	0.182974	0.140339	0.189903	0.138053	0.191818	0.136072	0.116533	0.119826	0.0774621	0.146481	0.175811	0.138989	0.162385	0
2302	0.112406	0.136654	0.145503	0.056538	0.0861859	0.123542	0.113202	0.228253	0.0881114	0.0522664	0.0517201	0.073955	0.0480394	0.0942094	0.166671	0.184799	0.0905973	0.146127	0.0504636	0.0844158	0.0855169	0.0607087	0.0617245	0.0592446	0.11526	0
2303	0.128776	0.151602	0.158234	0.10474	0.14326	0.115477	0.0844019	0.206607	0.0769168	0.0733163	0.0655857	0.079414	0.101243	0.170717	0.133453	0.155268	0.0916592	0.105312	0.105548	0.0795083	0.0882968	0.145835	0.125852	0.0963962	0.115248	0.0576285	0
2304	0.13261	0.0756758	0.128663	0.07484	0.0877689	0.0757287	0.107894	0.214946	0.0674397	0.0802203	0.0664638	0.0902103	0.11419	0.0701005	0.144285	0.165821	0.0721811	0.105384	0.0730852	0.0919131	0.0579855	0.141665	0.118762	0.0687862	0.146269	0.0786285	0.0937416	0
5330	0.126196	0.166542	0.0925672	0.151239	0.0993484	0.139508	0.0920213	0.200013	0.119577	0.0910256	0.0988821	0.16777	0.137342	0.177048	0.135956	0.20696	0.10812	0.143535	0.0917073	0.0747802	0.158495	0.148978	0.110617	0.16055	0.0778524	0.0995969	0.138622	0.135697	0
5333	0.295083	0.157598	0.139592	0.243819	0.0915672	0.193297	0.174732	0.182039	0.139296	0.19138	0.139999	0.238482	0.190589	0.173633	0.110187	0.26727	0.177632	0.227186	0.235776	0.191656	0.280881	0.250584	0.214467	0.203044	0.160068	0.214498	0.275787	0.169709	0.158224	0
5334	0.168657	0.14624	0.198005	0.159967	0.154126	0.157673	0.139367	0.165526	0.131811	0.156206	0.12989	0.198447	0.166657	0.145489	0.121418	0.176784	0.16003	0.184097	0.173223	0.123136	0.205645	0.259908	0.17198	0.170235	0.186169	0.17999	0.204915	0.170922	0.180818	0.172475	0
5335	0.126801	0.173739	0.177604	0.143451	0.151206	0.134786	0.11704	0.290837	0.14847	0.124448	0.133718	0.111119	0.110979	0.154705	0.172028	0.224553	0.124956	0.187343	0.129349	0.112958	0.157819	0.114414	0.114679	0.108687	0.140252	0.109997	0.126132	0.13678	0.158504	0.278488	0.276609	0
5336	0.220047	0.194226	0.197993	0.222951	0.159876	0.193571	0.0935418	0.194334	0.140614	0.161773	0.113833	0.119018	0.150962	0.185621	0.0896892	0.162372	0.149683	0.232658	0.157914	0.128985	0.241467	0.158447	0.146793	0.171348	0.168295	0.164727	0.18251	0.182418	0.130362	0.190894	0.107098	0.210723	0
5337	0.0947046	0.128318	0.0935574	0.125421	0.0816339	0.097521	0.0544732	0.152435	0.0738265	0.0652774	0.0735015	0.112549	0.115315	0.12265	0.0687022	0.107323	0.0989727	0.0703775	0.0850856	0.0239787	0.106291	0.143813	0.0777054	0.107101	0.0720469	0.0920038	0.0938259	0.10913	0.0618639	0.152068	0.104582	0.125555	0.1145	0
5340	0.134552	0.141753	0.133603	0.143272	0.11651	0.0803715	0.0751336	0.168783	0.0532297	0.111631	0.0689022	0.0928828	0.104112	0.128616	0.0781351	0.153922	0.0825877	0.102448	0.138065	0.0731464	0.134731	0.14728	0.171221	0.107409	0.113924	0.0996493	0.0559988	0.0763028	0.123962	0.175497	0.176695	0.111363	0.155726	0.0773299	0
5360	0.11535	0.17629	0.1573	0.166712	0.0979267	0.141345	0.11425	0.175465	0.105667	0.0598581	0.0808644	0.0998253	0.102205	0.0907376	0.121594	0.115057	0.129854	0.116097	0.0657041	0.0600086	0.127651	0.0759072	0.0595152	0.0948554	0.0776242	0.0834716	0.112249	0.13415	0.100485	0.202065	0.164605	0.136301	0.116628	0.0719607	0.131958	0
5361	0.129537	0.110441	0.0921926	0.0932326	0.0942519	0.122685	0.0884336	0.206862	0.0958593	0.0817585	0.0647696	0.143963	0.0942337	0.167844	0.152483	0.25649	0.0987433	0.156291	0.0967257	0.103171	0.136389	0.128418	0.123177	0.138257	0.0852367	0.0651268	0.105414	0.0952309	0.0582774	0.153942	0.202418	0.137146	0.158362	0.0912211	0.112974	0.132806	0
5362	0.124285	0.0959945	0.0980013	0.0576998	0.09566	0.109783	0.0756745	0.180758	0.0644083	0.0658841	0.0719179	0.116916	0.0895505	0.115018	0.158416	0.1857	0.105546	0.116099	0.085428	0.0858676	0.0678309	0.118755	0.0831328	0.0782936	0.0936666	0.0580373	0.0836311	0.0619648	0.0923441	0.17598	0.154208	0.133125	0.176181	0.0746063	0.0993115	0.113836	0.061243	0
5393	0.154737	0.147573	0.104543	0.146906	0.0936309	0.132847	0.0853577	0.164363	0.111831	0.111815	0.0850672	0.122994	0.0959208	0.170549	0.0913579	0.216188	0.128127	0.148945	0.127271	0.0867641	0.187904	0.151851	0.118817	0.112688	0.109627	0.100706	0.124828	0.140449	0.0873942	0.144247	0.136299	0.146583	0.0862348	0.0619192	0.101539	0.117738	0.0850256	0.111011	0
5395	0.16558	0.151758	0.165806	0.134311	0.140219	0.138539	0.0901977	0.197376	0.100302	0.141819	0.0915569	0.112533	0.0941544	0.163484	0.098597	0.224228	0.11881	0.224726	0.176718	0.134038	0.211239	0.120562	0.167796	0.155859	0.134206	0.124461	0.148583	0.118114	0.125315	0.150726	0.230412	0.095368	0.148506	0.128855	0.0983068	0.165208	0.0741285	0.123608	0.124241	0
5396	0.168654	0.139304	0.131295	0.127912	0.0972417	0.148882	0.11508	0.128459	0.105182	0.0839208	0.117987	0.175586	0.147098	0.10662	0.0746326	0.178091	0.132832	0.108884	0.143317	0.0903228	0.186951	0.192988	0.147814	0.155743	0.141054	0.147766	0.176646	0.123301	0.135172	0.110918	0.0927904	0.207744	0.174187	0.0648332	0.135211	0.129588	0.138656	0.118308	0.111632	0.147837	0
5397	0.137921	0.115155	0.141633	0.127688	0.0823944	0.161079	0.163683	0.2492	0.108866	0.138257	0.125361	0.171976	0.152738	0.122703	0.189148	0.290074	0.141027	0.19784	0.0967728	0.163597	0.153411	0.15131	0.0981908	0.120112	0.165624	0.132504	0.225735	0.10348	0.119531	0.144492	0.192328	0.180581	0.173788	0.131903	0.19316	0.153322	0.0915149	0.112063	0.141526	0.130328	0.14731	0
5399	0.141967	0.204051	0.173038	0.126701	0.140405	0.151484	0.154259	0.231027	0.143211	0.137273	0.156069	0.133501	0.12533	0.134441	0.167294	0.244702	0.177155	0.170922	0.122069	0.112821	0.17781	0.161226	0.165656	0.140539	0.189645	0.133664	0.185662	0.160848	0.165788	0.270301	0.184636	0.131649	0.192586	0.108146	0.147484	0.161427	0.154329	0.170743	0.133834	0.147013	0.142515	0.162292	0
5402	0.141529	0.147479	0.134233	0.199938	0.132982	0.172574	0.0615805	0.228573	0.112977	0.0840263	0.111025	0.166638	0.158696	0.15882	0.126834	0.175512	0.0624303	0.132181	0.1012	0.107639	0.162257	0.15274	0.141272	0.153849	0.0994204	0.132663	0.146802	0.143263	0.0791119	0.195855	0.20401	0.139029	0.149141	0.0708162	0.121304	0.112311	0.0924618	0.118814	0.126673	0.13473	0.131354	0.150411	0.181059	0
5407	0.216864	0.124051	0.182132	0.164995	0.123058	0.200134	0.109358	0.214365	0.0946808	0.122454	0.0874683	0.0922972	0.134109	0.130065	0.123831	0.19509	0.0940219	0.192322	0.134929	0.147128	0.157555	0.136223	0.0989845	0.0755702	0.187206	0.119676	0.148778	0.143555	0.174907	0.182095	0.167946	0.158211	0.146138	0.107501	0.158924	0.135712	0.144547	0.106272	0.113898	0.156604	0.133135	0.15421	0.18545	0.116091	0
5408	0.119225	0.171895	0.134337	0.102515	0.137617	0.0976083	0.0850142	0.217965	0.123575	0.0627803	0.0902463	0.106701	0.109311	0.147666	0.157603	0.145109	0.137213	0.0783119	0.0845962	0.0391092	0.0746324	0.153148	0.106471	0.107589	0.10449	0.0633073	0.0583214	0.0904917	0.0942846	0.25484	0.14379	0.147829	0.149589	0.0620478	0.0883195	0.09212	0.105483	0.0606606	0.101584	0.178073	0.145354	0.199713	0.158648	0.149676	0.189914	0
BGE001893	0.194519	0.160367	0.225771	0.251709	0.211928	0.194338	0.121098	0.189876	0.164044	0.174925	0.132065	0.174735	0.203941	0.206332	0.140624	0.170063	0.150129	0.224475	0.187357	0.127734	0.221852	0.235601	0.184252	0.200892	0.15348	0.198952	0.20304	0.198692	0.160235	0.22343	0.110878	0.240913	0.0908522	0.124825	0.193632	0.142892	0.161132	0.170337	0.147613	0.191804	0.176598	0.218525	0.233442	0.137312	0.145719	0.172153	0
BGE002106	0.292855	0.179712	0.252488	0.298084	0.249882	0.176246	0.224586	0.255006	0.219926	0.273627	0.189491	0.245807	0.24056	0.321296	0.227183	0.312828	0.213964	0.258151	0.297883	0.235367	0.303481	0.367073	0.313163	0.275757	0.241902	0.274191	0.215187	0.250675	0.290195	0.303026	0.259063	0.299071	0.284998	0.238637	0.222795	0.273876	0.254932	0.252803	0.269833	0.277072	0.283266	0.308102	0.299933	0.279979	0.234729	0.275347	0.204575	0
BGE003377	0.149333	0.103499	0.124372	0.171682	0.0959959	0.116089	0.108514	0.210792	0.126916	0.0722807	0.0973104	0.126821	0.1461	0.131252	0.146232	0.163393	0.107412	0.0652167	0.0888267	0.0678024	0.113919	0.185084	0.117628	0.126063	0.12114	0.120562	0.124544	0.114653	0.133324	0.198192	0.142496	0.17983	0.174961	0.0719858	0.13495	0.0844779	0.132986	0.109587	0.134514	0.203795	0.0914859	0.161499	0.150565	0.104876	0.120951	0.102611	0.148694	0.171766	0
BGE010775	0.170413	0.133696	0.16033	0.208422	0.127525	0.0994007	0.122861	0.160799	0.140795	0.132136	0.0850599	0.145588	0.171803	0.162944	0.11631	0.111365	0.141564	0.108393	0.140315	0.0614027	0.138014	0.230942	0.14488	0.165242	0.122811	0.15191	0.143242	0.130304	0.138705	0.175861	0.121475	0.218029	0.156979	0.0752245	0.133931	0.106906	0.157731	0.135787	0.143895	0.205287	0.126181	0.203314	0.202155	0.150795	0.164132	0.100139	0.086771	0.146005	0.0738084
BGE010857	0.179654	0.115366	0.142711	0.219371	0.16878	0.135609	0.120728	0.236962	0.203954	0.160296	0.167854	0.235131	0.216454	0.218546	0.178822	0.222886	0.153843	0.17782	0.16276	0.134524	0.200265	0.28093	0.192852	0.231699	0.173429	0.222981	0.235147	0.153606	0.160247	0.215107	0.18497	0.205608	0.166983	0.127034	0.193299	0.200242	0.16489	0.182012	0.165617	0.193841	0.182689	0.176999	0.209864	0.137766	0.227657	0.180488	0.127096	0.223103	0.149352
BGE019747	0.231308	0.381546	0.35235	0.339719	0.296893	0.322282	0.25693	0.450583	0.296593	0.226757	0.282529	0.278022	0.253116	0.301538	0.416331	0.318116	0.292761	0.270484	0.207521	0.270694	0.240642	0.231124	0.248849	0.244438	0.311906	0.233226	0.248506	0.276525	0.320528	0.545657	0.484355	0.281365	0.396663	0.290437	0.286932	0.228677	0.326432	0.308701	0.35351	0.376654	0.428733	0.334415	0.376383	0.229182	0.37402	0.259704	0.456103	0.530327	0.305333
BGE022395	0.0914784	0.137553	0.102436	0.145977	0.113608	0.0581366	0.119635	0.215255	0.111341	0.127862	0.122735	0.180848	0.150662	0.165655	0.184259	0.190314	0.183201	0.0693732	0.1166	0.0633873	0.081161	0.208184	0.1354	0.15167	0.0971667	0.137475	0.12723	0.0927184	0.122317	0.22608	0.19067	0.161375	0.233706	0.0769106	0.108926	0.127342	0.122034	0.0809512	0.156104	0.183021	0.154927	0.150338	0.165233	0.163251	0.227671	0.0741167	0.214645	0.246403	0.0985042
[truncated: 4 more columns]

## Sheet: PortugueseAccessionPanel
Pairwise Fst between accessions
	5330	5340	5360	5361	5362	2194	449	5333	5334	5336	5396	5399	5402	2281	2282	2285	2288	2290	2293	2296	2297	2302	2303	2304	2219	2231	2242	2243	5395	5408	2193	409	424	5335	5337	5393	5397	5407
5330	0
5340	0.182166	0
5360	0.127596	0.13955	0
5361	0.080292	0.145455	0.118121	0
5362	0.166234	0.123954	0.113907	0.0317597	0
2194	0.129288	0.0600619	0.00641399	0.0330097	0.033121	0
449	0.139759	0.0608696	0.0281967	0.0542751	0.0676259	0.0018018	0
5333	0.217073	0.22	0.191837	0.215078	0.231692	0.147929	0.155556	0
5334	0.308235	0.294595	0.240741	0.339806	0.275	0.191977	0.2	0.257269	0
5336	0.223301	0.239858	0.144027	0.259574	0.283221	0.151479	0.131183	0.267666	0.206612	0
5396	0.213445	0.212384	0.187744	0.232	0.202508	0.164286	0.16213	0.139775	0.140959	0.271166	0
5399	0.159375	0.13586	0.1104	0.142353	0.169748	0.0324607	0.130481	0.22623	0.214857	0.207932	0.163446	0
5402	0.105325	0.118211	0.0706231	0.080678	0.109677	0.0953368	0.103529	0.197619	0.28338	0.177143	0.175824	0.129771	0
2281	0.260997	0.145455	0.146753	0.227972	0.164444	0.185831	0.202508	0.280488	0.328947	0.359509	0.202556	0.176271	0.139048	0
2282	0.139496	0.159281	0	0.0580205	0.064	0.0406504	0.053211	0.214587	0.248696	0.195122	0.178437	0.0601626	0.045614	0.12381	0
2285	0.181818	0.0934498	0.0474708	0.144304	0.120339	0.116981	0.0907692	0.275862	0.261905	0.2368	0.181625	0.108795	0.11777	0.0739726	0.0818505	0
2288	0.230435	0.155263	0.117117	0.157191	0.0198473	0.12	0.0904459	0.266286	0.29791	0.322034	0.255172	0.136898	0.16	0.103203	0	0.110266	0
2290	0.184	0.203419	0.0543284	0.172289	0.162874	0.000566572	0.0682779	0.218391	0.350126	0.217857	0.211429	0.146667	0.157513	0.306061	0.0807799	0.226506	0.207254	0
2293	0.193103	0.229091	0	0.118021	0.0612546	0.0307692	0.0591362	0.218776	0.279257	0.208	0.230939	0.141019	0.117647	0.22	0	0.0953125	0.0793443	0.08	0
2296	0.180344	0.0719033	0.00462428	0.113196	0.00903226	0	0	0.152529	0.197753	0.177337	0.169925	0.0503817	0.0860104	0.12093	0	0.0942675	0	0.0521277	0	0
2297	0.136486	0.17554	0.0417266	0.0840816	0.144776	0.138462	0.151316	0.22931	0.340952	0.292	0.23964	0.208579	0.0930693	0.184	0.103846	0.117949	0.215951	0.245528	0.169836	0.168478	0
2302	0.148503	0.0979021	0.016	0.00314961	0	0	0	0.217814	0.268111	0.219417	0.207865	0.0847458	0.101775	0.183226	0	0.0848249	0.0293515	0.0309148	0	0	0.149669	0
2303	0.214035	0.026506	0.100965	0.12967	0.0818182	0.0522523	0.0314286	0.271513	0.316409	0.257895	0.241026	0.18628	0.150442	0.142238	0.0990769	0.1	0.0666667	0.162069	0.146154	0.0414414	0.171134	0	0
2304	0.19661	0.0915493	0.121429	0.0924731	0.0549451	0.0670423	0.0471761	0.18481	0.283636	0.266869	0.189655	0.140584	0.144789	0.150336	0.00836013	0.135294	0.00905923	0.156044	0.124224	0	0.187342	0.0416107	0.111842	0
2219	0.229243	0.143949	0.0254777	0.197568	0.109934	0.025641	0.0871166	0.175934	0.2	0.240964	0.136283	0.0751381	0.129086	0.190184	0.0148148	0.13986	0.0775	0.0862069	0.0675159	0	0.241926	0.0407767	0.193103	0.0313725	0
2231	0.175419	0.0731034	0.0919881	0.187692	0.202374	0.0831099	0.07	0.117333	0.192157	0.1	0.0645367	0.116623	0.104274	0.207207	0.170909	0.10219	0.233247	0.154255	0.165812	0.102338	0.198802	0.157955	0.13065	0.169748	0.109565	0
2242	0.42235	0.338868	0.219118	0.460759	0.376512	0.300282	0.266187	0.376591	0.431111	0.386047	0.36962	0.340984	0.285437	0.366543	0.310092	0.234171	0.31661	0.35702	0.293617	0.260997	0.395833	0.326246	0.304089	0.324	0.290365	0.231655	0
2243	0.17006	0.0711111	0.108359	0.11828	0.110638	0.0795455	0.0291667	0.205031	0.248525	0.204082	0.196491	0.152941	0	0.18543	0.0407643	0.164835	0.114377	0.189189	0.13038	0.013253	0.18961	0.0498294	0.0811189	0.0530612	0.0789809	0.101863	0.308834	0
5395	0.157143	0.129492	0.164773	0.0869565	0.171613	0.0434783	0.0787097	0.171613	0.346667	0.215686	0.213445	0.132258	0.138462	0.320755	0.2	0.222591	0.2448	0.1	0.197714	0.13125	0.218349	0.132927	0.187915	0.153571	0.18	0.0446602	0.40178	0.13913	0
5408	0.268293	0.172973	0.154023	0.198206	0.082	0.129492	0.167059	0.345912	0.346774	0.319184	0.308	0.22	0.230872	0.144498	0.120301	0.0254545	0.110169	0.281481	0.189063	0.123232	0.23682	0.0613333	0.0773585	0.171765	0.237113	0.264901	0.413699	0.244444	0.329073	0
2193	0.207198	0.11875	0.0747826	0.187097	0.145455	0.0321526	0.0101911	0.207722	0.272626	0.136156	0.205195	0.103093	0.16	0.216949	0.101622	0.130201	0.103488	0.0455331	0.0946746	0	0.257143	0.0414861	0.0360656	0.0920821	0.0974648	0.0793103	0.253947	0.113196	0.100875	0.191753	0
409	0.120436	0	0.0386167	0.0623794	0	0	0	0.127721	0.146584	0.144954	0.107521	0.0659794	0.0446927	0.113678	0.041989	0.0940397	0.0335329	0.1	0.0739884	0	0.1	0.0181818	0.0146965	0.0240964	0.0181818	0.037931	0.229393	0.0161491	0.0750716	0.165217	0.0491803	0
424	0.14958	0.111538	0	0.0271429	0.01	0.0017094	0.0526316	0.165432	0.218349	0.198769	0.108876	0.0774194	0.00981595	0.0508711	0	0.0252874	0.0300319	0.105753	0.00264901	0	0.0675676	0	0.0295302	0.032381	0.0106583	0.100855	0.281553	0.0242623	0.14958	0.0557377	0.0738028	0.0222222	0
5335	0.200941	0.13	0.11738	0.196875	0.171429	0.0689157	0.0781671	0.150769	0.318692	0.213793	0.200948	0.124249	0.129126	0.260432	0.140426	0.17265	0.183654	0.0361702	0.112632	0.0647482	0.204082	0.114805	0.130481	0.162654	0.152771	0.084375	0.321053	0.146803	0.0460674	0.251685	0.0573643	0.107765	0.121951	0
5337	0.123077	0.117647	0.0369906	0.0948805	0.0847458	0.0673913	0.036129	0.155932	0.190879	0.158804	0.106383	0.0692521	0.0319018	0.104054	0.0492582	0	0.123077	0.118232	0.0328947	0.0446281	0.0918919	0.07	0.11041	0.100906	0.111239	0.062614	0.227338	0.106462	0.153143	0.128125	0.0889518	0.042735	0.00689655	0.08125	0
5393	0.125161	0.103297	0.0961538	0.0661479	0.128826	0.0304878	0.0662116	0.181579	0.2223	0.0916335	0.172923	0.0991304	0.106462	0.205298	0.113514	0.104839	0.218444	0.185596	0.115789	0.0568915	0.142254	0.0766102	0.146844	0.166972	0.181503	0.0622517	0.390354	0.136156	0.1525	0.178423	0.138372	0.0666667	0.0830189	0.164286	0.0359322	0
5397	0.159281	0.249558	0.144868	0.0923636	0.119723	0.109783	0.131288	0.187261	0.290244	0.243312	0.233058	0.129348	0.132948	0.263717	0.0621538	0.243137	0.156757	0.183871	0.0657718	0.0590909	0.232727	0.124224	0.28	0.115987	0.0962963	0.197808	0.449724	0.146584	0.146505	0.336741	0.194737	0.0576471	0.121866	0.202837	0.142857	0.154717	0
5407	0.212403	0.178761	0.0931034	0.165854	0.0842105	0.059893	0.04	0.179839	0.231138	0.179937	0.17377	0.132494	0.0553936	0.224929	0.101639	0.185987	0.136544	0.13562	0.0460568	0	0.23	0.0783133	0.145882	0.147632	0.0843931	0.0870317	0.308978	0.0392283	0.162637	0.287385	0.0571429	0.0131805	0.0735043	0.14	0.0755814	0.0821317	0.136	0
Nei's Genetic Distance between accessions
	5330	5340	5360	5361	5362	2194	449	5333	5334	5336	5396	5399	5402	2281	2282	2285	2288	2290	2293	2296	2297	2302	2303	2304	2219	2231	2242	2243	5395	5408	2193	409	424	5335	5337	5393	5397	5407
5330	0
5340	0.123962	0
5360	0.100485	0.131958	0
5361	0.0582774	0.112974	0.132806	0
5362	0.0923441	0.0993115	0.113836	0.061243	0
2194	0.137342	0.104112	0.102205	0.0942337	0.0895505	0
449	0.0988821	0.0689022	0.0808644	0.0647696	0.0719179	0.0753513	0
5333	0.158224	0.175497	0.202065	0.153942	0.17598	0.190589	0.139999	0
5334	0.180818	0.176695	0.164605	0.202418	0.154208	0.166657	0.12989	0.172475	0
5336	0.130362	0.155726	0.116628	0.158362	0.176181	0.150962	0.113833	0.190894	0.107098	0
5396	0.135172	0.135211	0.129588	0.138656	0.118308	0.147098	0.117987	0.110918	0.0927904	0.174187	0
5399	0.165788	0.147484	0.161427	0.154329	0.170743	0.12533	0.156069	0.270301	0.184636	0.192586	0.142515	0
5402	0.0791119	0.121304	0.112311	0.0924618	0.118814	0.158696	0.111025	0.195855	0.20401	0.149141	0.131354	0.181059	0
2281	0.143535	0.102448	0.116097	0.156291	0.116099	0.183958	0.132627	0.227186	0.184097	0.232658	0.108884	0.170922	0.132181	0
2282	0.0917073	0.138065	0.0657041	0.0967257	0.085428	0.115957	0.0868558	0.235776	0.173223	0.157914	0.143317	0.122069	0.1012	0.113979	0
2285	0.0747802	0.0731464	0.0600086	0.103171	0.0858676	0.120909	0.0702523	0.191656	0.123136	0.128985	0.0903228	0.112821	0.107639	0.0672197	0.0816969	0
2288	0.158495	0.134731	0.127651	0.136389	0.0678309	0.170031	0.105794	0.280881	0.205645	0.241467	0.186951	0.17781	0.162257	0.0954182	0.0525799	0.0883486	0
2290	0.148978	0.14728	0.0759072	0.128418	0.118755	0.0592462	0.105529	0.250584	0.259908	0.158447	0.192988	0.161226	0.15274	0.227388	0.0957063	0.142883	0.178126	0
2293	0.110617	0.171221	0.0595152	0.123177	0.0831328	0.101433	0.0903818	0.214467	0.17198	0.146793	0.147814	0.165656	0.141272	0.158006	0.0561813	0.0800761	0.0942577	0.0793701	0
2296	0.16055	0.107409	0.0948554	0.138257	0.0782936	0.0859721	0.0785241	0.203044	0.170235	0.171348	0.155743	0.140539	0.153849	0.139485	0.0639634	0.109611	0.0719751	0.0920165	0.066294	0
2297	0.0778524	0.113924	0.0776242	0.0852367	0.0936666	0.140339	0.096791	0.160068	0.186169	0.168295	0.141054	0.189645	0.0994204	0.116533	0.119826	0.0774621	0.146481	0.175811	0.138989	0.162385	0
2302	0.0995969	0.0996493	0.0834716	0.0651268	0.0580373	0.0480394	0.0517201	0.214498	0.17999	0.164727	0.147766	0.133664	0.132663	0.146127	0.0504636	0.0844158	0.0855169	0.0607087	0.0617245	0.0592446	0.11526	0
2303	0.138622	0.0559988	0.112249	0.105414	0.0836311	0.101243	0.0655857	0.275787	0.204915	0.18251	0.176646	0.185662	0.146802	0.105312	0.105548	0.0795083	0.0882968	0.145835	0.125852	0.0963962	0.115248	0.0576285	0
2304	0.135697	0.0763028	0.13415	0.0952309	0.0619648	0.11419	0.0664638	0.169709	0.170922	0.182418	0.123301	0.160848	0.143263	0.105384	0.0730852	0.0919131	0.0579855	0.141665	0.118762	0.0687862	0.146269	0.0786285	0.0937416	0
2219	0.177048	0.128616	0.0907376	0.167844	0.115018	0.105905	0.107229	0.173633	0.145489	0.185621	0.10662	0.134441	0.15882	0.158956	0.0778414	0.115001	0.118167	0.0926493	0.101305	0.0641411	0.189903	0.0942094	0.170717	0.0701005	0
2231	0.135956	0.0781351	0.121594	0.152483	0.158416	0.140675	0.0925069	0.110187	0.121418	0.0896892	0.0746326	0.167294	0.126834	0.157484	0.183341	0.0887288	0.224673	0.184748	0.163922	0.163274	0.138053	0.166671	0.133453	0.144285	0.138962	0
2242	0.20696	0.153922	0.115057	0.25649	0.1857	0.216034	0.128757	0.26727	0.176784	0.162372	0.178091	0.244702	0.175512	0.172892	0.185883	0.0926538	0.169577	0.20069	0.151929	0.187376	0.191818	0.184799	0.155268	0.165821	0.171736	0.116401	0
2243	0.10812	0.0825877	0.129854	0.0987433	0.105546	0.129202	0.0617169	0.177632	0.16003	0.149683	0.132832	0.177155	0.0624303	0.141952	0.0836791	0.116785	0.125341	0.153075	0.132476	0.0906818	0.136072	0.0905973	0.0916592	0.0721811	0.110739	0.114762	0.16537	0
5395	0.125315	0.0983068	0.165208	0.0741285	0.123608	0.0941544	0.0915569	0.150726	0.230412	0.148506	0.147837	0.147013	0.13473	0.224726	0.176718	0.134038	0.211239	0.120562	0.167796	0.155859	0.134206	0.124461	0.148583	0.118114	0.163484	0.098597	0.224228	0.11881	0
5408	0.0942846	0.0883195	0.09212	0.105483	0.0606606	0.109311	0.0902463	0.25484	0.14379	0.149589	0.145354	0.158648	0.149676	0.0783119	0.0845962	0.0391092	0.0746324	0.153148	0.106471	0.107589	0.10449	0.0633073	0.0583214	0.0904917	0.147666	0.157603	0.145109	0.137213	0.178073	0
2193	0.16777	0.0928828	0.0998253	0.143963	0.116916	0.0912691	0.0717394	0.238482	0.198447	0.119018	0.175586	0.133501	0.166638	0.161103	0.110601	0.0922769	0.113736	0.0898065	0.0992613	0.0547796	0.182974	0.073955	0.079414	0.0902103	0.112433	0.123285	0.134769	0.111142	0.112533	0.106701	0
409	0.119577	0.0532297	0.105667	0.0958593	0.0644083	0.0876303	0.0581663	0.139296	0.131811	0.140614	0.105182	0.143211	0.112977	0.123737	0.103008	0.100193	0.102477	0.11614	0.114867	0.0741704	0.103683	0.0881114	0.0769168	0.0674397	0.0931856	0.0847057	0.150917	0.0836471	0.100302	0.123575	0.0904195	0
424	0.0910256	0.111631	0.0598581	0.0817585	0.0658841	0.0948723	0.0841105	0.19138	0.156206	0.161773	0.0839208	0.137273	0.0840263	0.0818621	0.0452977	0.0624942	0.0820648	0.105963	0.0780509	0.0815583	0.0924703	0.0522664	0.0733163	0.0802203	0.0816291	0.129819	0.168973	0.080992	0.141819	0.0627803	0.101569	0.0939461	0
5335	0.158504	0.111363	0.136301	0.137146	0.133125	0.110979	0.133718	0.278488	0.276609	0.210723	0.207744	0.131649	0.139029	0.187343	0.129349	0.112958	0.157819	0.114414	0.114679	0.108687	0.140252	0.109997	0.126132	0.13678	0.154705	0.172028	0.224553	0.124956	0.095368	0.147829	0.111119	0.14847	0.124448	0
5337	0.0618639	0.0773299	0.0719607	0.0912211	0.0746063	0.115315	0.0735015	0.152068	0.104582	0.1145	0.0648332	0.108146	0.0708162	0.0703775	0.0850856	0.0239787	0.106291	0.143813	0.0777054	0.107101	0.0720469	0.0920038	0.0938259	0.10913	0.12265	0.0687022	0.107323	0.0989727	0.128855	0.0620478	0.112549	0.0738265	0.0652774	0.125555	0
5393	0.0873942	0.101539	0.117738	0.0850256	0.111011	0.0959208	0.0850672	0.144247	0.136299	0.0862348	0.111632	0.133834	0.126673	0.148945	0.127271	0.0867641	0.187904	0.151851	0.118817	0.112688	0.109627	0.100706	0.124828	0.140449	0.170549	0.0913579	0.216188	0.128127	0.124241	0.101584	0.122994	0.111831	0.111815	0.146583	0.0619192	0
5397	0.119531	0.19316	0.153322	0.0915149	0.112063	0.152738	0.125361	0.144492	0.192328	0.173788	0.14731	0.162292	0.150411	0.19784	0.0967728	0.163597	0.153411	0.15131	0.0981908	0.120112	0.165624	0.132504	0.225735	0.10348	0.122703	0.189148	0.290074	0.141027	0.130328	0.199713	0.171976	0.108866	0.138257	0.180581	0.131903	0.141526	0
5407	0.174907	0.158924	0.135712	0.144547	0.106272	0.134109	0.0874683	0.182095	0.167946	0.146138	0.133135	0.18545	0.116091	0.192322	0.134929	0.147128	0.157555	0.136223	0.0989845	0.0755702	0.187206	0.119676	0.148778	0.143555	0.130065	0.123831	0.19509	0.0940219	0.156604	0.189914	0.0922972	0.0946808	0.122454	0.158211	0.107501	0.113898	0.15421	0
