# Supplementary material for: Genetic Diversity and Population Structure in Vicia faba L. Landraces and Wild Related Species Assessed by Nuclear SSRs
Source: PLoS One. 2016 May 11;11(5):e0154801. doi: 10.1371/journal.pone.0154801 (PMC4864303; doi:10.1371/journal.pone.0154801)
Supplement: S6 Table — (XLSX) [file pone.0154801.s014.xlsx]

## Sheet: Sheet1
All Accessions with 16 SSR markers
K	Reps	Mean LnP(K)	Stdev LnP(K)	Ln'(K)	|Ln''(K)|	Delta K
1	10	-6269.38	0.358391	—	—	—
2	10	-5157.55	2.06626	1111.83	839.43	406.255
3	10	-4885.15	2.6534	272.4	160.12	60.3451
4	10	-4772.87	2.89676	112.28	21.59	7.45315
5	10	-4682.18	13.4584	90.69	20.88	1.55145
6	10	-4612.37	11.5348	69.81	0.38	0.032944
7	10	-4542.94	5.86007	69.43	27.56	4.70301
8	10	-4501.07	16.6747	41.87	66.73	4.00186
9	10	-4525.93	31.8065	-24.86	4.66	0.146511
10	10	-4555.45	180.722	-29.52	105.82	0.58554
11	10	-4479.15	60.2099	76.3	34.4	0.571334
12	10	-4437.25	42.5052	41.9	—	—
Cultivated fava accessions with 26 SSR markers
K	Reps	Mean LnP(K)	Stdev LnP(K)	Ln'(K)	|Ln''(K)|	Delta K
1	10	-4825.21	0.128668	—	—	—
2	10	-4562.76	1.39936	262.45	167.04	119.368
3	10	-4467.35	9.59945	95.41	47.15	4.91174
4	10	-4419.09	23.9911	48.26	40.22	1.67646
5	10	-4330.61	38.6443	88.48	76.47	1.97881
6	10	-4318.6	47.1481	12.01	27.35	0.580087
7	10	-4279.24	46.5405	39.36	36.56	0.785552
8	10	-4203.32	16.7509	75.92	101.47	6.05758
9	10	-4228.87	40.2354	-25.55	39.92	0.992161
10	10	-4214.5	67.1457	14.37	21.16	0.315136
11	10	-4178.97	60.0443	35.53	58	0.965953
12	10	-4201.44	68.7526	-22.47	—	—
Portuguese accessions with 26 SSR markers
K	Reps	Mean LnP(K)	Stdev LnP(K)	Ln'(K)	|Ln''(K)|	Delta K
1	10	-3298.97	0.283039	—	—	—
2	10	-3139.1	9.60798	159.87	168.38	17.525
3	10	-3147.61	28.9788	-8.51	74.3	2.56394
4	10	-3081.82	35.1317	65.79	1.77	0.050382
5	10	-3014.26	20.2655	67.56	70.22	3.465
6	10	-3016.92	60.021	-2.66	68.98	1.14926
7	10	-2950.6	5.77331	66.32	68.68	11.8961
8	10	-2952.96	11.1107	-2.36	2.08	0.187207
9	10	-2957.4	66.7815	-4.44	4.69	0.070229
10	10	-2957.15	36.4565	0.25	30.84	0.84594
11	10	-2987.74	41.5256	-30.59	7.89	0.190003
12	10	-3026.22	64.7454	-38.48	—	—
